# Supplementary material for: Genome-wide analysis of mRNA regionalization in a giant single cell
Source: Proc Natl Acad Sci U S A. 2026 Jun 15;123(25):e2537760123. doi: 10.1073/pnas.2537760123 (PMC13291615; doi:10.1073/pnas.2537760123)
Supplement: Supplementary file 4 — Dataset S03 (CSV) [file pnas.2537760123.sd03.csv]

gene	baseMean	log2FoldChange	lfcSE	stat	pvalue	padj	domain	sig
SteCoe_1	3628.7170709145853	0.15055976869249257	0.05802081781887125	2.5949266892877727	0.009461109679834745	0.06021230307268015	Gp_dh_N domain protein	True
SteCoe_10	2682.1903539407463	0.12007919518517746	0.06695453127259006	1.7934438924873133	0.0729019745566045	0.2332331442743827	ARID domain protein	False
SteCoe_100	524.2089547561048	0.08194370083846957	0.10336228908019637	0.7927814057493578	0.42790519174324804	0.6597227027910011	hypothetical protein	False
SteCoe_1000	2192.6200793064136	-0.046736479123445265	0.06217194162785755	-0.7517294441791074	0.4522137797435761	0.6794204565017722	Lactamase_B domain protein	False
SteCoe_10000	13.085418999404984	0.007009981451141721	0.5918609316871114	0.011843967181884482	0.9905501023853461		hypothetical protein	False
SteCoe_10001	11.272752361348479	0.010989897436244213	0.6275721919673757	0.017511766099437883	0.986028346296283		PX domain protein	False
SteCoe_10002	51.630541970422364	-0.2714784140426047	0.3319785758950935	-0.8177588367280452	0.41349490683683754		hypothetical protein	False
SteCoe_10003	21020.489461029123	0.2678440907104544	0.047717425735789555	5.613129513597441	1.986997639506463e-08	4.034893077038541e-06	Ribosomal_L2 domain protein	True
SteCoe_10004	168.64382932388108	-0.01867645348414351	0.16964552520574633	-0.110091046972755	0.9123371684784527	0.9616218792666383	hypothetical protein	False
SteCoe_10005	10405.7231894319	0.14505604995573845	0.04613719790589117	3.144015166495764	0.0016664680254560164	0.017296408076798813	Ribosomal_L21e domain protein	True
SteCoe_10006	3485.9504551566683	0.13290935467871318	0.0528024958644493	2.5171036425987956	0.011832401699557682	0.07029465210175413	Acyl-CoA_dh_N domain protein	True
SteCoe_10007	13014.359519085614	0.18697784465971876	0.053292027476895716	3.5085519075209013	0.00045055330354407244	0.006699040339000035	tRNA-synt_His domain protein	True
SteCoe_10009	44.83571038383899	0.00869745871253383	0.4476583887323966	0.019428785277903142	0.9844990474083903		EF-hand_7 domain protein	False
SteCoe_1001	250.34617802979497	0.1882223471693576	0.145713530496584	1.291728685235378	0.19645111985056796	0.42533898489695027	hypothetical protein	False
SteCoe_10011	3447.9915653181693	-0.08394398617000581	0.05661163061041061	-1.4828045980108002	0.13812633408743571	0.34620234840149033	hypothetical protein	False
SteCoe_10012	0.0						hypothetical protein	False
SteCoe_10013	0.0						hypothetical protein	False
SteCoe_10014	0.0						OPA3 domain protein	False
SteCoe_10015	0.0						hypothetical protein	False
SteCoe_10016	33.63929987058907	0.18782883988299573	2.520735922959395	0.0745134935286997	0.9406018047320197		hypothetical protein	False
SteCoe_10017	8233.42128884099	0.18650051577373505	0.04634809384773319	4.023909082139232	5.724002212219299e-05	0.001480343072124781	ATP-synt_ab_N domain protein	True
SteCoe_10018	567.2073404338689	0.13413451597486464	0.10436167792495474	1.285285160624949	0.19869265380928525	0.42846888797359245	Cation_efflux domain protein	False
SteCoe_10019	1722.4772498931627	0.18961000756192725	0.07470975904411671	2.5379550140157865	0.011150231622753748	0.06736521479851582	Metallophos domain protein	True
SteCoe_1002	411.46106742484784	0.16427234843740518	0.11342044361072329	1.448348668086801	0.14751956304658306	0.3597522002862908	LBP_BPI_CETP_C domain protein	False
SteCoe_10020	471.9114345222603	0.10461254334068483	0.10964949365571477	0.9540631684917277	0.34005166828232114	0.5815856770724156	Metallophos domain protein	False
SteCoe_10021	51112.15434388564	0.11938662865704935	0.06797458211687703	1.7563422229175796	0.07902999182117552	0.2444195595197591	hypothetical protein	False
SteCoe_10023	5.846486548950516	0.513723886872484	0.9037873277801209	0.5684123588392092	0.5697550004585199		His_Phos_1 domain protein	False
SteCoe_10024	384.58062835403035	-0.29243878133303913	0.13598094706116887	-2.150586443566173	0.03150885628175936	0.13591815495444923	hypothetical protein	True
SteCoe_10025	184.69739870120893	-0.30247252699014676	0.1650716997852569	-1.8323705843196363	0.06689622749691988	0.22078271862075996	Tcp10_C domain protein	False
SteCoe_10026	222.12701533716316	-0.04347304196486024	0.15255610822817894	-0.28496428277940455	0.7756715060863976	0.8922765171770671	Ank_4 domain protein	False
SteCoe_10028	332.38025943270105	0.36594110287235326	0.1450470098626931	2.5229138002828653	0.011638692670162874	0.06956886588970891	hypothetical protein	True
SteCoe_10029	724.6396133238399	0.11255409532449587	0.11274808319442228	0.9982794574911584	0.3181438659952571	0.5610496240866825	MFS_1 domain protein	False
SteCoe_1003	118.02349768197182	-0.10380123419539215	0.20202361839929453	-0.5138074202305972	0.6073866395585912	0.7911972197766372	hypothetical protein	False
SteCoe_10031	0.17787397295751928	1.2264448780870656	4.425378703051326	0.27713896603728494	0.781673402591444		hypothetical protein	False
SteCoe_10032	0.0						hypothetical protein	False
SteCoe_10033	0.0						hypothetical protein	False
SteCoe_10034	2275.1735292939215	0.17077384753828082	0.06838480247923547	2.497248531062658	0.012516120188415093	0.07308067940685076	Sod_Fe_N domain protein	True
SteCoe_10035	83.09542279004613	-0.12646191933531514	0.26536000367677953	-0.47656737105472563	0.6336702226598044	0.8080603356874154	hypothetical protein	False
SteCoe_10036	24.0097911431147	-0.5431004894405265	0.7101331685326925	-0.7647868223965709	0.44439849589546954		CK1 kinase	False
SteCoe_10037	5182.002339962745	0.19440433283827893	0.06451320428953254	3.0134037671699034	0.002583349579041635	0.023576961971686263	Ribosomal_L13 domain protein	True
SteCoe_1004	647.1427575009606	0.1293060087254825	0.09661367403517439	1.338382066687638	0.1807719217883007	0.40573999560886453	hypothetical protein	False
SteCoe_10040	393.69280219509636	0.01492755752785792	0.11872283705711731	0.12573450818629195	0.8999420850426487	0.9560720015021282	TPR_1 domain protein	False
SteCoe_10041	1553.078500012947	0.16444957311876285	0.09130158779999793	1.8011688195280935	0.07167627530060715	0.23075930616817605	hypothetical protein	False
SteCoe_10042	866.814008435441	-0.10295427209654948	0.09489530628840476	-1.084924809491125	0.2779549587495782	0.5193686802706825	hypothetical protein	False
SteCoe_10043	2075.5127803759756	0.20054649530803756	0.064849677435818	3.0924825417446256	0.001984899085848614	0.019503056385190835	Peptidase_M20 domain protein	True
SteCoe_10045	63.9445022403578	-0.22133938256768157	0.2707309852468997	-0.81756206208102	0.41360729779510774		PX domain protein	False
SteCoe_10046	91.57148232840002	-0.33025364133623175	0.2264314270610759	-1.4585150375223825	0.14469863331857097	0.3560831366006461	hypothetical protein	False
SteCoe_10047	376.4056858458043	-0.23483711463943693	0.12368327052557537	-1.8986974846438673	0.05760426247936988	0.2008775767904374	Akt family kinase	False
SteCoe_10048	0.6495920260191608	-1.2429891422973858	3.2332431979370146	-0.38444034865378535	0.7006520999615573		Metallophos domain protein	False
SteCoe_10049	194.49977504963726	0.2667029668467231	0.15964299077816455	1.6706212126614826	0.09479651983549436	0.2724747675638567	ArgoL1 domain protein	False
SteCoe_1005	0.0						hypothetical protein	False
SteCoe_10050	7.184331294329881	-0.4029903129656921	0.7884462860972625	-0.5111195525575465	0.6092673454971892		TCR domain protein	False
SteCoe_10051	272.3142531146473	0.04601001682071855	0.16097574886797492	0.2858195544625414	0.7750163303350776	0.8921899842543904	IQ domain protein	False
SteCoe_10052	10.595400972850921	0.17383997311907778	0.6635788406627645	0.26197335187097154	0.7933419870139158		hypothetical protein	False
SteCoe_10053	0.0						hypothetical protein	False
SteCoe_10054	0.0						Rtf2 domain protein	False
SteCoe_10056	2092.343163637072	0.29538089857310185	0.07056583362279185	4.1858911516875725	2.8404945294267357e-05	0.0008716455736853438	hypothetical protein	True
SteCoe_10058	2160.37421620817	0.004880312567732763	0.06192897983925533	0.07880498888243025	0.9371877358368143	0.9725944180314868	WD40 domain protein	False
SteCoe_10059	1918.0627350366788	0.06570011280893925	0.06412908649248528	1.024497874558654	0.3056001742254205	0.5487242034499507	ubiquitin domain protein	False
SteCoe_1006	335.27241193015954	-0.5269363815491851	0.14953928016291868	-3.5237322325953646	0.00042551402614670426	0.006426961506489926	hypothetical protein	True
SteCoe_10060	13.51925243187271	-0.15983950737382674	0.5909045199049542	-0.27049972032628317	0.7867758320532184		hypothetical protein	False
SteCoe_10061	129.25474609837428	0.3538853893102304	0.1985213460807858	1.7826062350303686	0.07465042416292612	0.2363538615501896	MORN domain protein	False
SteCoe_10062	1741.4528142728093	0.013988026796902149	0.07340612806532458	0.19055666285046546	0.8488729459625838	0.9319033177106384	PKD_channel domain protein	False
SteCoe_10063	3884.531313500738	0.0530968044574822	0.07233868829662055	0.7340028649643447	0.46294699198212863	0.6870888233095361	Ribosomal_L5 domain protein	False
SteCoe_10064	23.149828062692347	-0.10482503447899762	0.49968441364471394	-0.20978247793322288	0.8338374493509111		hypothetical protein	False
SteCoe_10065	85.645187500617	-0.24929928328279685	0.2333988212797584	-1.0681257168131957	0.285463806853431	0.5275966858541248	hypothetical protein	False
SteCoe_10066	230.48423348266797	-0.4091230811605025	0.17128061376541145	-2.3886128859909603	0.01691211182295644	0.08980618023952971	NEK family kinase	True
SteCoe_10068	126.54103357685528	0.09553788235870274	0.22710505423135793	0.42067704165392883	0.673990927960683	0.8332381321417743	hypothetical protein	False
SteCoe_10069	121.73794909906128	0.18218480883323526	0.21048733120400365	0.8655381195206581	0.3867435028796612	0.6242031028594237	Myb_DNA-bind_6 domain protein	False
SteCoe_1007	1041.102979615637	0.05189712330238425	0.07434782796709775	0.6980314653623917	0.4851575164245553	0.7044913977444119	MCM2_N domain protein	False
SteCoe_10070	26.692155360381424	0.5952393211757767	0.43402401848943045	1.3714432746082512	0.17023681519883938		hypothetical protein	False
SteCoe_10073	34.97762293234355	1.3563844497983963	0.4603860100141097	2.9461895459352174	0.003217151893989364		Chitin_synth_2 domain protein	False
SteCoe_10074	15.830878297887827	-0.5210383602949783	0.6452204033797699	-0.8075354678272637	0.41935804885141226		hypothetical protein	False
SteCoe_10075	9.811781283321313	0.6688854522334009	0.9308442492629772	0.7185793463976495	0.4724001427734209		hypothetical protein	False
SteCoe_10076	66.62547492400888	-0.477684512530398	0.26471960864260163	-1.8044923645052704	0.07115415508069375		DUF229 domain protein	False
SteCoe_10077	676.4000450155246	0.0014797511963079869	0.09694298895145947	0.015264138359184658	0.9878214525923339	0.9943933190918659	RCC1 domain protein	False
SteCoe_10078	185.80151056281525	0.12555897373810082	0.19332848731867236	0.6494592466920621	0.5160415797327156	0.7285976878335276	zf-DHHC domain protein	False
SteCoe_1008	392.8629307609427	-0.14338982093032132	0.11794330605436115	-1.2157520907903976	0.22407937421707724	0.4587931320689663	DYRK family kinase	False
SteCoe_10080	464.8397950924811	0.02048158933413031	0.11867532728243586	0.17258506720091954	0.862977590404492	0.938401337668267	hypothetical protein	False
SteCoe_10081	203.15646350797093	-0.05783757768591277	0.1498818027638795	-0.385887923813065	0.6995796746608516	0.8499048219026776	DUF667 domain protein	False
SteCoe_10082	198.71210178089484	0.22069840133831728	0.1572983315374933	1.4030562128735107	0.16060007701020707	0.3793344414551267	WD40 domain protein	False
SteCoe_10083	237.57499299866666	-0.11750458822202567	0.1591983320135458	-0.7381018804394728	0.46045254115467993	0.6855806330078937	Flavodoxin_1 domain protein	False
SteCoe_10084	5721.691603903303	0.05303081912639578	0.05947811635486306	0.8916021955032856	0.3726061929575897	0.6110572148255444	MORN domain protein	False
SteCoe_10086	161.68744458608938	0.26710408271447755	0.1759144438597259	1.518374937577418	0.12891990605673165	0.33217904131417253	WD40 domain protein	False
SteCoe_10087	723.2711542105848	-0.28628182083974296	0.09424728981616737	-3.0375602460096798	0.0023850172426389976	0.02232429071631065	hypothetical protein	True
SteCoe_10088	483.1494287602366	0.00025439795324394847	0.11022280675233231	0.0023080337068132717	0.9981584571745103	0.9988872062192191	Pur_ac_phosph_N domain protein	False
SteCoe_10089	99.28891828665225	-0.004638945349668733	0.2364552618078762	-0.01961870213502778	0.9843475445579022	0.9931327229930235	hypothetical protein	False
SteCoe_1009	38.30852063640531	-0.24713115879093714	0.35965361502085336	-0.6871365905125354	0.4919966580982523		hypothetical protein	False
SteCoe_10090	120.49518170559838	0.1490017601184852	0.19629165998454115	0.759083499167615	0.44780260925429927	0.6758953216487293	RCC1 domain protein	False
SteCoe_10091	89.75183370069583	-0.3109179881542062	0.2238034736881401	-1.3892455869003006	0.16475808377901435	0.3847630215480315	hypothetical protein	False
SteCoe_10092	0.604642137053858	-2.590416819121728	3.507614811433077	-0.7385123391195235	0.4602031717833698		MORN domain protein	False
SteCoe_10093	831.820027357658	0.1363358370112162	0.08536022456694713	1.5971822673016687	0.11022508428509431	0.3004407560845642	hypothetical protein	False
SteCoe_10095	245.7563421775602	0.2293095663378542	0.1375565457880861	1.6670203880455023	0.0955103509057303	0.2738446209587621	MORN domain protein	False
SteCoe_10096	1046.2102198711457	0.023245346169998272	0.0993126109127561	0.234062380964073	0.8149365504038195	0.9140476390787176	hypothetical protein	False
SteCoe_10097	0.4947831677151348	-0.6571412623875785	3.5377925785530264	-0.1857489515839146	0.8526416384524771		Pro_isomerase domain protein	False
SteCoe_10098	271.68992436682987	0.12846703558906353	0.14432993377838174	0.8900928049085393	0.3734160560908957	0.6117929826351125	HSP33 domain protein	False
SteCoe_10099	3836.3252876182937	0.16896800931240216	0.05408645979456977	3.124035293753251	0.0017838905782147127	0.018037115846393205	WD40 domain protein	True
SteCoe_101	0.0						hypothetical protein	False
SteCoe_1010	6576.493988157221	0.13870776086146194	0.05141618291773813	2.6977452037500234	0.0069810850753685	0.04843472849981227	NLE domain protein	True
SteCoe_10100	251.9316720335908	0.27286303693069736	0.17760674189138892	1.5363326528311638	0.12445681499446452	0.3250133852874019	hypothetical protein	False
SteCoe_10102	0.0						hypothetical protein	False
SteCoe_10103	0.0						hypothetical protein	False
SteCoe_10104	12820.412263025935	0.2653934838691791	0.06605421490186199	4.017813008049211	5.874078056941533e-05	0.0014982234184847557	Ribosomal_L32e domain protein	True
SteCoe_10105	0.0						NIF domain protein	False
SteCoe_10106	271.08258129464684	-0.5178912369615555	0.19225595325117137	-2.6937591695012966	0.007065119368190981	0.04873769889275684	predicted pseudokinase related to AGC kinases	True
SteCoe_10107	327.3068572455689	-0.012839350421428421	0.12190412302134497	-0.10532334840865307	0.9161192366606419	0.9633858057638235	EamA domain protein	False
SteCoe_10108	514.9994329187443	0.21617029244297836	0.11344707754727024	1.9054725526350047	0.05671867200383999	0.19902355131459437	hypothetical protein	True
SteCoe_1011	105.05470846306407	0.15029327199262577	0.20938662164324492	0.7177787712182346	0.4728937047801103	0.6946499303552593	C2 domain protein	False
SteCoe_10110	1149.6861382607929	-0.367355704280675	0.075289264210286	-4.879257462984834	1.064859824330259e-06	8.10883361367601e-05	NIF domain protein	True
SteCoe_10111	9.675462458231125	-0.17947594307612338	0.6722074739555215	-0.26699486398153155	0.7894731155461515		Ribosomal_L32e domain protein	False
SteCoe_10112	934.7616602466961	0.06345569570773711	0.09120322353588596	0.69576154490602	0.4865781755789327	0.7054836684266542	ENTH domain protein	False
SteCoe_10113	0.0						Lipocalin domain protein	False
SteCoe_10114	36.86218541189303	0.018334784751043644	0.34340539190605207	0.05339107999812543	0.9574203122076522		hypothetical protein	False
SteCoe_10115	9.925899288263599	-0.9170445924146997	0.7773968649116378	-1.1796350536079596	0.2381453949207193		hypothetical protein	False
SteCoe_10116	91.2429705035139	-0.044134007057670295	0.2772459351457829	-0.1591872105697908	0.8735213798627801	0.9428682636957688	LVIVD domain protein	False
SteCoe_10117	857.5602800283453	-0.018436824428315818	0.08551200430017168	-0.2156051022216398	0.829295578343863	0.9221356451178451	zf-C3HC4_3 domain protein	False
SteCoe_10119	14934.523188360801	0.1028659008337303	0.042747524527491115	2.4063592446757194	0.01611241165960962	0.08691500318198156	hypothetical protein	True
SteCoe_10120	1197.92098071415	0.16322601669603398	0.07760381132921625	2.1033247452703745	0.03543739178660456	0.14647143597286555	WD40 domain protein	True
SteCoe_10121	340.0980626732266	0.10363169318360428	0.12036627115361614	0.8609695406393828	0.3892548191541757	0.62644186922394	hypothetical protein	False
SteCoe_10122	77.85508262738051	0.1044962347786273	0.244820067181423	0.4268287153977078	0.6695040896067553	0.8310785913502619	hypothetical protein	False
SteCoe_10123	54.46335008645037	-0.015888244715669513	0.292581073313131	-0.05430373378480751	0.9566931748147833		Myb_DNA-binding domain protein	False
SteCoe_10124	7442.288866715874	0.2327010331193471	0.05401785333954173	4.307854139568465	1.648460297921104e-05	0.0005897007963236466	Kri1 domain protein	True
SteCoe_10125	507.11422933138493	-0.1180884009885453	0.10420736677267481	-1.1332058821345283	0.25712780459843665	0.4976268914553888	Not3 domain protein	False
SteCoe_10126	1753.672146881065	0.2931633400629885	0.07047093958790354	4.160060044286829	3.181639389353872e-05	0.0009442020764265192	SHMT domain protein	True
SteCoe_10127	1075.7019966785576	0.2204350283622635	0.07913766192928874	2.785462989280971	0.00534513415696332	0.04018946238207398	TLD domain protein	True
SteCoe_10128	629.398608869317	0.12237462109334755	0.09241882111628365	1.324130946653959	0.18545955936881597	0.4115048155116859	hypothetical protein	False
SteCoe_10129	649.0408796275462	0.16302557965131245	0.09669129513019645	1.6860419485724727	0.09178771994260544	0.2674367591419264	Metallophos domain protein	False
SteCoe_1013	169.0488646462867	0.2878551954067947	0.17218759088277585	1.671753428519507	0.09457295373080328	0.2720158043413488	hypothetical protein	False
SteCoe_10130	1660.7046218304251	-0.0058536869170239415	0.07751311792775908	-0.07551866153132271	0.939802050178205	0.9737212135953042	Kelch_1 domain protein	False
SteCoe_10131	1195.486276675492	0.0756861756171844	0.07638204715279447	0.9908895930189191	0.32173949459321016	0.5643952052410568	PhoLip_ATPase_N domain protein	False
SteCoe_10132	0.17787397295751928	1.2264448780870656	4.425378703051326	0.27713896603728494	0.781673402591444		hypothetical protein	False
SteCoe_10133	337.969880700426	-0.11579564860380051	0.17083616232764115	-0.6778169623227649	0.4978877547726588	0.7139870296848757	hypothetical protein	False
SteCoe_10134	243.35104824623113	-0.1227411375150382	0.14446984325172474	-0.8495969453027898	0.39554921085749495	0.6319969214130644	STE related kinase	False
SteCoe_10136	193.82121642199718	0.21949476771506277	0.15699173523604676	1.39812944538156	0.162074199035249	0.3814480343967657	hypothetical protein	False
SteCoe_10137	207.85036342278568	-0.16076190670397478	0.1683826973198655	-0.9547412487316674	0.3397085646671213	0.5812122945437682	PP2C domain protein	False
SteCoe_10138	16.923847836451518	0.5248131496714076	0.5507694156812086	0.9528727172010858	0.34065456495885726		GPCR similar to Dicty cAMP receptor family	False
SteCoe_10139	885.3176421677072	0.436329127918702	0.098794965547399	4.416511767589652	1.0030644264517773e-05	0.0004161947511496152	Aminotran_4 domain protein	True
SteCoe_1014	1101.2536451219046	0.10207028845007105	0.08122036362975117	1.2567080949719178	0.20885935579562276	0.44051688131888855	Motile_Sperm domain protein	False
SteCoe_10140	37.82040974315514	-0.052169914912676356	0.34515571290123176	-0.1511489248552727	0.8798582393466671		hypothetical protein	False
SteCoe_10141	860.2005318582611	-0.1983321352162757	0.0884754427583308	-2.2416630991948425	0.02498315449997329	0.11625409746210782	PA domain protein	True
SteCoe_10142	392.75798896018455	0.1033451345643477	0.12352675187835646	0.8366214847624043	0.40280536508265885	0.6384092761081019	Nucleopor_Nup85 domain protein	False
SteCoe_10143	394.6005703250337	-0.034390579528568235	0.1337385497589854	-0.25714784249227035	0.7970646459868371	0.9034745064677137	hypothetical protein	False
SteCoe_10144	86.35578014775975	-0.12307169283338144	0.22994911479119262	-0.5352127271511257	0.5925027665557927	0.78234424768027	Ras domain protein	False
SteCoe_10145	122.16579420684691	-0.4087281085440798	0.21912500711709826	-1.8652736806331718	0.0621430523576858	0.21080237206070981	hypothetical protein	False
SteCoe_10146	24.92430834674191	0.6574521576438545	0.4305158079128978	1.5271266363739902	0.12672952460821946		hypothetical protein	False
SteCoe_10147	101.35105706112451	0.07146051210637173	0.224455720345332	0.3183724255119341	0.7502024521897805	0.8801109667961301	EF-hand_7 domain protein	False
SteCoe_10148	1003.350460263783	-0.03010308524489285	0.08434833174160095	-0.35689010823726686	0.7211740751710805	0.8625221488017105	hypothetical protein	False
SteCoe_10149	177.33849164484525	0.09402906946727847	0.17253163753553344	0.5449960993264953	0.5857562003724865	0.7782489749472898	hypothetical protein	False
SteCoe_1015	0.0						hypothetical protein	False
SteCoe_10150	524.7222325058189	0.05006182835766257	0.1058933692967239	0.4727569694886587	0.6363865770192159	0.8099700551685001	hypothetical protein	False
SteCoe_10151	14.93050342613438	0.43721676210120314	0.6099790385914318	0.7167734207897166	0.4735139144342818		E2F_TDP domain protein	False
SteCoe_10152	0.14994442624994403	-0.6971292740310601	4.425373370536906	-0.15753004676902127	0.8748271296110333		hypothetical protein	False
SteCoe_10153	63.96397693597695	-0.1096043759540141	0.2673823994168205	-0.40991619565487036	0.681867424394785		hypothetical protein	False
SteCoe_10154	6100.187597161581	0.25170663166482854	0.058152226764681535	4.328409171387077	1.5019024800017484e-05	0.000545334822664211	Ribosomal_L18A domain protein	True
SteCoe_10155	8273.269372183362	0.20647250897810895	0.04638978310849492	4.450818588550366	8.554358372799887e-06	0.0003693024280981778	Peptidase_C1 domain protein	True
SteCoe_10156	82.62940749240528	-0.2849392860557388	0.25796821732127606	-1.1045519057135347	0.2693538005503153	0.5100518467167431	hypothetical protein	False
SteCoe_10157	63.982721352717384	0.14541389537904795	0.280672751296109	0.5180905332190109	0.6043951049818135		hypothetical protein	False
SteCoe_10159	502.6118712915466	-0.19120298949591025	0.10949326006549179	-1.746253508038257	0.08076691067019937	0.24804636856296627	hypothetical protein	False
SteCoe_10160	677.832632825924	-0.10257231236186354	0.1043910257622903	-0.9825778759510596	0.3258152375645058	0.5682269562645866	Kinesin domain protein	False
SteCoe_10161	494.86050339797833	-0.11918415789728681	0.1202225589357745	-0.9913626772905205	0.3215085179310099	0.5640802645395983	ParA domain protein	False
SteCoe_10162	21254.345626041006	0.21835422205043742	0.04758597066038816	4.5886259966995135	4.461729785395191e-06	0.00022703061699188383	hypothetical protein	True
SteCoe_10163	81.15500644348968	-0.07741263065274713	0.2342186406248933	-0.33051438795055293	0.7410113228906995	0.8751747171261742	hypothetical protein	False
SteCoe_10164	852.0352496239334	-0.02084921834928169	0.12079023595229742	-0.17260681862990548	0.862960491858615	0.938401337668267	SMC_N domain protein	False
SteCoe_10165	232.47292819397614	0.28342568466491797	0.15154356002856598	1.8702588523820625	0.0614478806016456	0.20925674991843007	hypothetical protein	False
SteCoe_10166	1743.8285913710295	-0.13578667333786099	0.07095965870571325	-1.9135756261314747	0.05567440187840531	0.1969664958211497	hypothetical protein	True
SteCoe_10167	27.725137435622525	-0.5870007744955517	0.4541250310106209	-1.2925972681779416	0.1961503849428997		STPPase_N domain protein	False
SteCoe_10168	1269.2796410619464	0.24720079422800526	0.07884492969262495	3.1352782631896754	0.0017169116902308829	0.017595135644137148	hypothetical protein	True
SteCoe_10170	579.577584436269	-0.11376088071431796	0.12029363704584387	-0.9456932511813883	0.3443050657190928	0.5852999299500368	LSM14 domain protein	False
SteCoe_10172	319.52160781120585	0.17226803470072072	0.12727890194178265	1.3534688944717332	0.17590588076564706	0.39976011462395344	hypothetical protein	False
SteCoe_10173	189.96195029681155	0.007227620335722271	0.8119084610007666	0.008902013814233974	0.9928973144274187	0.9969430914159747	hypothetical protein	False
SteCoe_10175	177.67849050884297	0.24233934251325165	0.16591482941594304	1.4606249686440917	0.14411839022517714	0.3553300074230871	UQ_con domain protein	False
SteCoe_10177	1904.4914539516883	0.003176085651342812	0.07138361431063821	0.04449320312532121	0.9645112697337473	0.9838115961036664	Patatin domain protein	False
SteCoe_10178	62.451125623679985	0.5625561592789436	0.3104069253234857	1.812318325993161	0.0699370245098529		CAMK related kinase	False
SteCoe_10180	289.3808914933454	-0.09645587194977259	0.14159576117550396	-0.6812059284050053	0.4957411973245044	0.7121307525069566	kinase related to Ciliate-E2-Unclassified subfamily	False
SteCoe_10181	676.5534863469028	0.3393194494203687	0.12005575411416544	2.826348907006134	0.004708194981413316	0.036706514090784015	hypothetical protein	True
SteCoe_10182	324.627212026594	-0.05806327871429838	0.13950424686447874	-0.41621154924913434	0.6772552093294568	0.835543665764522	hypothetical protein	False
SteCoe_10183	18.97915856243692	-1.1784844766980003	0.5092108575589653	-2.3143349345443496	0.020649356927354312		hypothetical protein	False
SteCoe_10184	1013.4355563748646	-0.38710047249315427	0.11386312874142754	-3.3996999447663434	0.0006745983762899065	0.009043164419568421	PLK family kinase	True
SteCoe_10185	2.014273177556532	0.7526009990633082	1.5939257980966421	0.4721681523456194	0.636806769915457		Methyltransf_16 domain protein	False
SteCoe_10186	803.4910375410632	0.05409337478075025	0.09802970502183689	0.551805952784419	0.5810813084008841	0.7752110331857041	RWD domain protein	False
SteCoe_10187	0.604642137053858	-2.590416819121728	3.507614811433077	-0.7385123391195235	0.4602031717833698		Dynein_light domain protein	False
SteCoe_10188	1283.9683898709015	-0.11518543544158256	0.0699580436804802	-1.646493089024469	0.09966228177268356	0.2812628363861438	DIX domain protein	False
SteCoe_10189	421.71442982519153	0.10565838128249336	0.10781191662704066	0.9800250713286441	0.3270737431237184	0.5691405593603149	Ras domain protein	False
SteCoe_1019	4581.429519174179	0.11932852700655949	0.0517987739832778	2.303694041968683	0.02123982453442385	0.10392918158510697	Acyl_transf_3 domain protein	True
SteCoe_10191	236.17760638136906	0.19341682015990172	0.14601015733297815	1.3246805817681027	0.18527711633662047	0.4112596878619012	ERG4_ERG24 domain protein	False
SteCoe_10192	749.8103248034112	0.0063476909682271855	0.1004115783516684	0.06321672333439339	0.9495939281195362	0.9782302803132861	ubiquitin domain protein	False
SteCoe_10193	11.457100662339494	-0.23419248781222793	0.6241840370488654	-0.37519781652777795	0.7075133539450661		hypothetical protein	False
SteCoe_10194	202.0132614329133	-0.33750723513689307	0.22085347270277123	-1.5281952826302925	0.1264640597018254	0.328339445166418	Aurora family kinase	False
SteCoe_10195	20.13529777768929	0.24096191509292722	0.4736035473919365	0.5087840165468951	0.6109036240488773		hypothetical protein	False
SteCoe_10196	0.0						GPCR similar to Dicty cAMP receptor family	False
SteCoe_10197	11349.172582680165	0.21459183780726981	0.055008404717900077	3.901073643341638	9.576700969283125e-05	0.002119340352748216	Nop14 domain protein	True
SteCoe_10198	0.0						hypothetical protein	False
SteCoe_10199	41.09197456510154	-0.17617892555022457	0.3257947015327158	-0.540766699769465	0.5886683981583412		hypothetical protein	False
SteCoe_102	108.70224774255513	0.2327782940322611	0.2054423388101123	1.1330590149064408	0.2571894712346773	0.4976268914553888	hypothetical protein	False
SteCoe_1020	0.0						CBFD_NFYB_HMF domain protein	False
SteCoe_10200	515.8611870569526	-0.06662978212740231	0.12543566810418294	-0.5311868875451096	0.5952892785534245	0.7839601974392093	predicted pseudokinase related to TKL kinases	False
SteCoe_10201	109.61922151234161	-0.23664819246188504	0.23252338217109914	-1.0177393355122915	0.3088018484722289	0.5512684850504235	PP2C domain protein	False
SteCoe_10202	1234.546634924229	0.11051014072499636	0.07820605137954047	1.4130638074115451	0.15763696369778868	0.3749198422435428	RRM_1 domain protein	False
SteCoe_10203	341.2639219107711	0.3799132040999567	0.15075469504172137	2.520075437748826	0.011732968559957722	0.06994175957826387	DUF3523 domain protein	True
SteCoe_10204	4981.566007946917	0.046031355967667546	0.05740142475886005	0.8019200945105897	0.4225991815110779	0.6549758762892098	hypothetical protein	False
SteCoe_10205	490.8539492256762	0.0940375093113669	0.10626724604826134	0.8849152754806472	0.3762023286369358	0.6144245806774381	Ras domain protein	False
SteCoe_10206	87.50347505102461	-0.05228797643970647	0.2244303373366146	-0.23298087531402542	0.8157762564583576	0.9145602567602247	SHIPPO-rpt domain protein	False
SteCoe_10207	13.692039120947543	-0.22355670513313797	0.795720078782176	-0.28094893052753467	0.7787495702658987		hypothetical protein	False
SteCoe_10208	861.2269062306204	0.09979194848746967	0.0811801256258287	1.2292657558504607	0.2189721820426317	0.45233332782941554	UCH domain protein	False
SteCoe_10209	1472.5777134160146	0.19626133684832445	0.09626091775023225	2.0388475555319636	0.04146524441116618	0.16274869344954462	hypothetical protein	True
SteCoe_1021	44.34182366390252	0.04963527051370931	0.3381665718302774	0.14677757841369604	0.8833075828205588		hypothetical protein	False
SteCoe_10212	2186.4333875972225	0.15454298571051375	0.06210168202776969	2.4885475024880575	0.012826610084507124	0.07418259118231163	DUF2012 domain protein	True
SteCoe_10213	0.36082443499826217	2.1117558796657208	4.129724561322732	0.5113551396244536	0.6091024012716673		Cpn60_TCP1 domain protein	False
SteCoe_10214	57.75651571050535	-0.09921281683705031	0.2864356571725193	-0.34637034305158015	0.7290644101093762		hypothetical protein	False
SteCoe_10215	74.7639724962498	0.13549288122297648	0.25099755991559847	0.5398175235987868	0.589322880926931	0.7803671115570899	zf-C3HC4_3 domain protein	False
SteCoe_10216	261.18478821953244	-0.057295372406280645	0.138583457398375	-0.4134358709321137	0.6792872980333347	0.8368883620678087	Guanylate Cyclase with N-terminal phospholipid ATPase domain	False
SteCoe_10217	212.29767789081214	-0.3193638772710615	0.17292144571056023	-1.8468725840149398	0.06476560901880213	0.21638856968180217	RabGAP-TBC domain protein	False
SteCoe_1022	5761.010107513707	0.07835939383831995	0.04709830345632511	1.6637413258629088	0.09616413389983382	0.2751435904184286	hypothetical protein	False
SteCoe_10220	101.6480607558819	0.27926546918727757	0.2668058517831761	1.0466991908941596	0.2952383370326751	0.538271840507407	hypothetical protein	False
SteCoe_10222	0.154808858304026	-0.6971292740310595	4.425373370536906	-0.15753004676902116	0.8748271296110333		hypothetical protein	False
SteCoe_10223	0.0						hypothetical protein	False
SteCoe_10224	235.75631343775248	0.25920697403584986	0.17152815054643292	1.5111628803208146	0.13074695720635635	0.3354089973672477	Methyltransf_24 domain protein	False
SteCoe_10227	1386.506658114502	0.09675191407499908	0.06830715828836692	1.4164242298962166	0.15665133394091274	0.3736291902836495	ECH_2 domain protein	False
SteCoe_10228	987.7079091759045	-0.32862426293403363	0.09529490567509104	-3.4484976988642124	0.0005637142731849391	0.007914736059679192	hypothetical protein	True
SteCoe_10229	255.93602499415064	0.04209577147495009	0.1433011159306011	0.2937574575157987	0.7689432454480309	0.8897096919674418	hypothetical protein	False
SteCoe_1023	21.103970961634385	-0.32336340783154865	2.3798044502526663	-0.13587814233947537	0.8919176150858642		hypothetical protein	False
SteCoe_10230	93.61620192428357	-0.10209994157979378	0.2250765978752243	-0.45362308895567593	0.6501001322656959	0.8181117668214911	FYVE domain protein	False
SteCoe_10231	194.42246248473995	0.12174959997792982	0.15417251863821815	0.7896971590872686	0.4297046508650255	0.6610910345928359	HSP70 domain protein	False
SteCoe_10232	160.34370846617932	0.10310329298754911	0.18307939627508077	0.5631616396234679	0.573324821488161	0.7696857651846756	zf-RING_2 domain protein	False
SteCoe_10233	11.548619047419097	0.017788649324170482	0.6208763409108333	0.028650873212650224	0.9771430377616385		Ribosomal_L36e domain protein	False
SteCoe_10234	2060.0516459649657	0.1311397940065295	0.06533332012231625	2.007242150881222	0.044723885479098335	0.171306577549071	Ribosomal_L6 domain protein	True
SteCoe_10235	2658.469170054263	0.26852192731027347	0.06533396737513156	4.109989613342882	3.956769145864682e-05	0.0011139397193576166	zf-CCCH domain protein	True
SteCoe_10236	965.4487473418072	0.13995178010067386	0.09408328607147383	1.487530739459444	0.13687469072780262	0.3444009686038824	hypothetical protein	False
SteCoe_10237	0.0						hypothetical protein	False
SteCoe_10238	0.0						hypothetical protein	False
SteCoe_10239	1752.7347035090977	0.2181292229715186	0.06856562131097602	3.1813205918780225	0.0014660529538833515	0.015815055254114994	CK1 kinase	True
SteCoe_1024	363.68049166053174	-0.10930273313124858	0.13429080554221604	-0.8139256644557685	0.4156875371592489	0.6486725044428268	hypothetical protein	False
SteCoe_10240	73.35988733178952	0.19177553700886776	0.24505815140777693	0.782571548455669	0.43387875456779934	0.6645292943939107	hypothetical protein	False
SteCoe_10241	229.43705732754583	-0.23749677951424739	0.14853079588077006	-1.5989733179972514	0.10982653138129135	0.2996896428671271	zf-RING_2 domain protein	False
SteCoe_10242	123.48991072057925	0.0942134528129946	0.1984682151306792	0.47470297826259383	0.6349986948397663	0.8088369625396347	CoaE domain protein	False
SteCoe_10244	61.74943845595152	-0.18367979564073636	0.26808547564081503	-0.6851538495387692	0.4932468426061978		hypothetical protein	False
SteCoe_10245	77.06270938641576	-0.4007788878907734	0.2745618964484049	-1.4597032329505597	0.14437165300441404	0.35575738605296137	zf-C3HC4_3 domain protein	False
SteCoe_10246	851.3783392668538	-0.29031934230567585	0.09738273192118799	-2.981219940929895	0.002871025138233808	0.025452853121985423	PH domain protein	True
SteCoe_10247	25.690923923966466	-0.4438344346030995	0.4544938020314144	-0.9765467265325257	0.3287936042086933		Peptidase_M14 domain protein	False
SteCoe_10248	0.0						Ras domain protein	False
SteCoe_10249	0.0						hypothetical protein	False
SteCoe_1025	295.9176640134763	0.1883098010281688	0.12821229413561394	1.4687343542030995	0.14190485556388444	0.35185024164743356	WD40 domain protein	False
SteCoe_10251	0.0						Arf domain protein	False
SteCoe_10253	31.97150149344597	-0.7228301579905451	0.4481546981731448	-1.6129032250182487	0.1067655344393508		Cyclin	False
SteCoe_10254	257.29913830737377	0.16574408825316117	0.13671382983055994	1.212343246170345	0.22538101605377847	0.46069710533041924	WD40 domain protein	False
SteCoe_10256	792.0581259850793	0.045311475881344515	0.08478853343423533	0.5344057037675918	0.5930608736244218	0.7824954362738298	Thioredoxin domain protein	False
SteCoe_10257	0.0						hypothetical protein	False
SteCoe_10258	0.0						hypothetical protein	False
SteCoe_10259	499.289667011649	0.1290281788141981	0.10085168159404982	1.2793854973441579	0.20076133833847432	0.4311795247548043	RRM_1 domain protein	False
SteCoe_10263	42.01521934651684	-0.10246761135077297	0.43964582134045266	-0.23306854376178449	0.8157081807496379		hypothetical protein	False
SteCoe_10264	194.38635001667615	0.0724353636995925	0.1582173451756015	0.45782188810713703	0.6470804091605442	0.815966733174912	hypothetical protein	False
SteCoe_10265	95.38461981705626	0.038428732765801214	0.24648140776298536	0.15590925544677994	0.8761045497358885	0.9441966857027199	UBD domain protein	False
SteCoe_10266	0.0						hypothetical protein	False
SteCoe_10267	200.94917372611826	-0.19443974232445704	0.1563899183647968	-1.2433010027596845	0.21375693484113922	0.44659458302381866	Kinesin domain protein	False
SteCoe_10268	0.0						RINGv domain protein	False
SteCoe_10269	0.0						hypothetical protein	False
SteCoe_1027	127.43517518186059	-0.47681423052672717	0.19538712517505108	-2.440356446718483	0.014672776259829046	0.08140365700842672	hypothetical protein	True
SteCoe_10270	40.6255287831853	0.39627154906448614	0.3606309058688278	1.098828587943103	0.2718428400827254		hypothetical protein	False
SteCoe_10271	545.5752544530638	-0.05449440490318383	0.10569889308039344	-0.5155626829671336	0.6061598793041796	0.7901985053744167	Ank_2 domain protein	False
SteCoe_10273	0.0						Rpr2 domain protein	False
SteCoe_10274	40.70886127160517	0.25177941146727395	0.376496076729507	0.668743785205933	0.5036589316961498		hypothetical protein	False
SteCoe_10275	169.36728332619077	0.4332773829246462	0.1685558475367271	2.570527153205042	0.010154386604729252	0.06305027687777366	hypothetical protein	True
SteCoe_10276	2439.359457042869	0.12761839882230053	0.059247087103006454	2.154002923391395	0.031239942659609898	0.13531960941495255	MIF4G domain protein	True
SteCoe_10277	5089.909855228241	0.08867560308521437	0.06996287184278613	1.2674665969184014	0.20498850009882674	0.43550618896258325	Aha1_N domain protein	False
SteCoe_10278	472.0645808977249	0.09336815254732826	0.10745322113549706	0.8689190659960978	0.3848914003322853	0.6224965560978871	hypothetical protein	False
SteCoe_10279	7.130452269033312	-1.3649197920918985	0.8241666374770804	-1.6561211410718575	0.09769728883998473		NUDIX domain protein	False
SteCoe_1028	61.56420580184994	-0.16160679737554476	0.28419573587061153	-0.5686461018863457	0.569596331767219		hypothetical protein	False
SteCoe_10280	0.0						zf-RING_2 domain protein	False
SteCoe_10281	266.48838217701206	-0.11357488198721878	1.2906038720368018	-0.08800134917306383	0.9298756038193985	0.9690170779120103	hypothetical protein	False
SteCoe_10285	56.251981403560684	-0.12554637471773442	0.2942659872864585	-0.4266424940083852	0.6696397416686499		hypothetical protein	False
SteCoe_10288	2112.329486708714	0.02321445385732236	0.08677931740018333	0.2675113673718908	0.7890754630988658	0.8987742905281545	hypothetical protein	False
SteCoe_10289	481.27371713624984	0.041356866247955495	0.10628380358013316	0.3891172959083488	0.6971893794862456	0.8486004916017178	LSM domain protein	False
SteCoe_1029	106.77684742815889	0.3054909041920204	0.2317489358452599	1.3181976567780163	0.18743748973632446	0.41371920693903363	kinase domain containing protein	False
SteCoe_10290	485.6812576522268	0.028965630109787532	0.10343761614473497	0.2800299464486634	0.7794545296924629	0.8936437703164176	ArfGap domain protein	False
SteCoe_10292	102.64048823533118	0.1714031682077937	0.2103809040821363	0.8147277860393402	0.4152281447222047	0.6481862368782598	PDEase_I domain protein	False
SteCoe_10293	143.41346466742604	0.09148649742805971	0.19013613360791234	0.4811631313420827	0.6304005619974529	0.8065909918210354	hypothetical protein	False
SteCoe_10295	66.9059239836528	0.7212355730607865	0.27123058380873366	2.6591233294302357	0.007834427874353971		hypothetical protein	False
SteCoe_10296	73.0741176250397	-0.030162106170719044	0.25551520259682853	-0.11804427237275243	0.9060325788055544	0.9580672387401419	hypothetical protein	False
SteCoe_10297	20.486382117042623	0.14876462506712423	0.48166917189139774	0.3088522864831928	0.7574338933003505		hypothetical protein	False
SteCoe_10298	45.78993110291938	0.21261095367667107	0.3145173372114009	0.6759912046876001	0.49904622926453435		ERCC4 domain protein	False
SteCoe_10299	0.35574794591503855	2.0938545953004017	4.325379872337175	0.48408571202996076	0.6283250409459175		hypothetical protein	False
SteCoe_1030	146.1883896957651	-0.31740518728089945	0.18823892483846336	-1.6861825339965137	0.09176064694837734	0.26740000837103867	hypothetical protein	False
SteCoe_10300	80.64830876891186	0.43204730873736047	0.24915120531178475	1.7340767354374296	0.08290446877252529	0.25150309523509057	PDEase_I domain protein	False
SteCoe_10301	0.44938085919348486	-2.163891682976471	3.8304155741898462	-0.5649234765953942	0.5721258146799447		Bax1-I domain protein	False
SteCoe_10302	2.0893392967976863	1.8609341152170253	1.674338266440183	1.1114445345465134	0.266377051966481		RRM_1 domain protein	False
SteCoe_10303	12.833219653953782	0.8047659163271192	0.6514991248862982	1.2352524901204887	0.21673654947736953		zf-RING_2 domain protein	False
SteCoe_10304	1110.0769458823	-0.14257530964900816	0.07898940895376008	-1.8049927393743495	0.07107581820961391	0.22974157104508605	hypothetical protein	False
SteCoe_10305	122.23487548311932	0.12330797990301244	0.19384383296255722	0.6361202108855872	0.5246980732815326	0.7352813702963126	hypothetical protein	False
SteCoe_10306	1766.6423728801503	0.07171221352714101	0.07747549461640597	0.9256115612065475	0.3546478829877888	0.5940412985416021	hypothetical protein	False
SteCoe_10307	44.468341548797554	-0.15448340594792848	0.33730183263567387	-0.45799752921825637	0.6469542163767845		DYRK family kinase	False
SteCoe_10308	0.0						hypothetical protein	False
SteCoe_10309	2756.244388517929	0.16211471157054486	0.05915983803881457	2.7402832216035136	0.006138626151304392	0.04403541231197297	SNF2_N domain protein	True
SteCoe_1031	246.56990192114162	-0.07464603943098246	0.13665696064130153	-0.5462293254634433	0.5849083104007303	0.777667423788931	zf-DHHC domain protein	False
SteCoe_10310	0.0						hypothetical protein	False
SteCoe_10311	0.0						hypothetical protein	False
SteCoe_10312	468.12796756080223	-0.23470947355356742	0.13618913773669564	-1.7234081767031104	0.08481473729116251	0.2550139845808178	TTL domain protein	False
SteCoe_10313	1934.469475850781	0.1487188636272029	0.07135172538156158	2.084306480774104	0.037132298226623325	0.15116919109115948	DUF2475 domain protein	True
SteCoe_10315	251.33124026553344	-0.09669589506475341	0.14083652594195167	-0.6865825070451425	0.4923458550027202	0.7096037111021515	Ras domain protein	False
SteCoe_10316	80.61421467270249	-0.5473276801574668	0.276134172744088	-1.9821077366788349	0.047467183834554914	0.17831497236649946	Kinesin domain protein	True
SteCoe_10317	283.2379256651568	-0.24748639199835393	0.15334963001157528	-1.6138701604932006	0.10655559225802046	0.29403582357520774	CK2 family kinase	False
SteCoe_10318	38.01041384906861	0.5460405891669995	0.33732517133636347	1.618736565088751	0.10550395594288452		hypothetical protein	False
SteCoe_10319	0.0						hypothetical protein	False
SteCoe_1032	1105.6275997830405	-0.35798451859400626	0.09747542771321867	-3.672561659818805	0.0002401311853966033	0.004209685872848048	zf-RING_2 domain protein	True
SteCoe_10320	0.0						hypothetical protein	False
SteCoe_10321	217.46676340461136	-0.220888146730645	0.1463243885579596	-1.5095784708722735	0.13115101827305353	0.33573864617092763	DUF229 domain protein	False
SteCoe_10322	579.5165979376046	-0.04274694230138358	0.14177925318951845	-0.3015035087273531	0.7630305748395942	0.8869467078394626	MORN domain protein	False
SteCoe_10323	581.9150423712224	0.3769964745185541	0.09537110253603799	3.952942395481881	7.719602618705172e-05	0.0018282786720391266	hypothetical protein	True
SteCoe_10324	360.53861379356795	0.025853324345375534	0.12388655631324567	0.20868547092394524	0.834693782952011	0.9244553700504741	hypothetical protein	False
SteCoe_10325	42.956589103408966	-0.1701908522602446	0.3255200837853688	-0.5228275020120101	0.6010942992258351		hypothetical protein	False
SteCoe_10326	227.17621758683148	-0.018790106196676207	0.1513563864948164	-0.12414478590448988	0.9012006383863667	0.956620207053201	hypothetical protein	False
SteCoe_10327	152.94979364511786	-0.08411735181521131	0.21225961997362172	-0.3962946500406666	0.6918876735091621	0.845619068642969	hypothetical protein	False
SteCoe_10328	192.3515649398773	-0.02062497569327923	0.16602697738126887	-0.12422665291264971	0.9011358197163399	0.956619858763689	Metallophos domain protein	False
SteCoe_10329	17.62276988693888	-0.38753390439379026	0.4960485679767295	-0.781241856970687	0.4346602597656659		KIAA1430 domain protein	False
SteCoe_1033	35.24523557418881	0.2923664513263571	0.39690577997673454	0.7366142446791647	0.46135696992351716		RabGAP-TBC domain protein	False
SteCoe_10330	3.76568543605619	-0.3708913835284395	1.058032718608387	-0.3505481229505518	0.7259273814324589		hypothetical protein	False
SteCoe_10331	1173.6967749605499	-0.0228314277382656	0.08235344817459299	-0.2772370586093973	0.7815980857553972	0.89441865640896	Metallophos domain protein	False
SteCoe_10332	38.63672622924602	-0.007242694373697446	0.3392465047929808	-0.02134935591485953	0.9829669724704012		hypothetical protein	False
SteCoe_10333	658.50317903383	-0.11137082650556829	0.09385231745790797	-1.1866603779445002	0.23536160969381392	0.47262590358869566	PKG family kinase	False
SteCoe_10334	67.61798636779264	0.24411202217015027	0.28395747432263485	0.8596781005763847	0.389966509773655		hypothetical protein	False
SteCoe_10335	0.0						hypothetical protein	False
SteCoe_10336	37.47304316617218	-0.0783240060193776	0.38136974238622307	-0.20537551177842744	0.8372787512519949		hypothetical protein	False
SteCoe_10337	0.0						hypothetical protein	False
SteCoe_10338	198.81399824568032	-0.45780668254092827	0.17852858867633994	-2.564332614374162	0.010337442735738653	0.06371850945404284	hypothetical protein	True
SteCoe_10339	94.76549601546377	-0.3624354788725836	0.21861961256773677	-1.6578360679341482	0.09735055913571881	0.27745225632299536	hypothetical protein	False
SteCoe_10340	152.469023099439	-0.06502797061268992	0.18528377251219666	-0.350964197948902	0.7256152078998375	0.8652855812327408	zf-RING_2 domain protein	False
SteCoe_10341	952.3816539222931	0.24726182371862954	0.08126187300612304	3.0427778067581395	0.002344053415005387	0.02201603231027115	hypothetical protein	True
SteCoe_10342	165.73967282996543	-0.09325812357413503	0.18408436238664172	-0.5066053540075298	0.6124317509355316	0.7950772941317199	hypothetical protein	False
SteCoe_10343	10634.4100839399	0.13165978418452365	0.051878776408116174	2.537835186180801	0.011154049936453152	0.06736972436143047	DEAD domain protein	True
SteCoe_10344	0.5997777049997761	-2.579698906108296	3.9246842526042394	-0.6573010056532641	0.5109873899926279		hypothetical protein	False
SteCoe_10346	158.06645562239189	0.21018582379661693	0.17002514355926074	1.2362043601119417	0.21638261041475926	0.4491705659258008	hypothetical protein	False
SteCoe_10347	227.96013325060406	0.10089563984018093	0.14408243084516453	0.7002633093316321	0.4837628808525163	0.7035060920130878	Kelch_3 domain protein	False
SteCoe_10348	1897.0508829761002	0.16637078543715786	0.061597002000424	2.7009558912625757	0.006914050735064899	0.04804564216435624	ULK family kinase	True
SteCoe_10349	1037.130012580087	-0.09585251286588502	0.10690185209322864	-0.8966403386752594	0.36991086574666554	0.6084464023896964	C2 domain protein	False
SteCoe_1035	0.0						hypothetical protein	False
SteCoe_10350	0.0						kinase related to Ciliate-E2-Unclassified subfamily	False
SteCoe_10351	51.58265230636486	-0.031269830733182236	0.32493419399539064	-0.09623434932682341	0.923334450588137		Adenylate/Guanylate Cyclase	False
SteCoe_10352	39.001233616467665	-0.18927962280008723	0.3407795406651525	-0.5554312985769061	0.5785996894474235		CoA_trans domain protein	False
SteCoe_10353	330.19494871992725	-0.22093576524651237	0.14623780517780252	-1.5107978745844053	0.13083995640474158	0.3355298273985486	PHM7_cyt domain protein	False
SteCoe_10354	0.0						hypothetical protein	False
SteCoe_10355	54.59406204849726	-0.13021199406869102	0.2994438856400895	-0.43484606069130655	0.663674168924939		hypothetical protein	False
SteCoe_10356	473.16312173088494	0.12273674459964513	0.11517032011486375	1.06569769431252	0.28656032027361655	0.5289138515334695	ketoacyl-synt domain protein	False
SteCoe_10357	350.10137138345954	-0.39364605262810587	0.11985160402752087	-3.284445425842737	0.001021832858336391	0.012192500770498037	hypothetical protein	True
SteCoe_10358	3.0898695156168046	-0.867640321935513	1.5768441660140144	-0.5502384703802123	0.5821558204011932		UQ_con domain protein	False
SteCoe_10359	153.3487618286956	-0.01269088683570605	0.18409006920791693	-0.06893846523232373	0.9450386005079984	0.9757835003644497	hypothetical protein	False
SteCoe_1036	46.47068111680008	-0.4053149163526499	0.31843979696128044	-1.2728148938052886	0.20308373480990138		hypothetical protein	False
SteCoe_10361	85.41789749697945	-0.06017449010017533	0.23365474869507846	-0.25753591757171423	0.7967650918841777	0.9033217137154622	hypothetical protein	False
SteCoe_10362	34.05611592097864	0.09708251497465988	0.40336485109196035	0.24068164271588133	0.8098018677826844		hypothetical protein	False
SteCoe_10363	349.1741628215265	-0.25811490867839626	0.12035979157536536	-2.1445277139481678	0.03199062727903274	0.1370892463415037	KIAA1430 domain protein	True
SteCoe_10366	342.9073639205272	0.07897789804149881	0.1305750470425073	0.6048467898754684	0.5452808010485464	0.7508824091294531	TPR_8 domain protein	False
SteCoe_10367	0.14994442624994403	-0.6971292740310601	4.425373370536906	-0.15753004676902127	0.8748271296110333		PP2C domain protein	False
SteCoe_10368	312.7540995629724	-0.4557141534698445	0.12690767645056017	-3.5909108591029835	0.0003295243329477283	0.005309917814751381	Voltage_CLC domain protein	True
SteCoe_10369	66.6104686569657	-0.28048968600118607	0.27088906352021386	-1.0354411594038229	0.30046293222356446		hypothetical protein	False
SteCoe_1037	0.7942196006586757	-1.637438800144707	2.7131693161049886	-0.603515154924207	0.5461660368303662		ABC_tran domain protein	False
SteCoe_10370	0.0						RINGv domain protein	False
SteCoe_10371	9090.705141774046	0.08862837040401537	0.0515166912563621	1.720381651899473	0.08536308997310352	0.2559608868198159	Peptidase_S28 domain protein	False
SteCoe_10372	352.6357886966218	0.3301941662737219	0.12275001118523732	2.6899725962178413	0.007145788674155886	0.04908057983492412	pseudokinase domain containing protein	True
SteCoe_10373	0.0						hypothetical protein	False
SteCoe_10374	77.17276689957299	-0.35576479588078475	0.24529595410782212	-1.4503492206985404	0.14696115979367907	0.35899692083649565	RCC1 domain protein	False
SteCoe_10375	1278.5585101006184	0.15775045409931246	0.07105008521401919	2.220271145687325	0.026400367370123825	0.12042147603872412	hypothetical protein	True
SteCoe_10376	0.0						hypothetical protein	False
SteCoe_10378	412.3720894893106	-0.11462275238786711	0.12610584499445984	-0.9089408376979099	0.363381355821745	0.6025152765930244	SNARE domain protein	False
SteCoe_10379	63.62894609053822	-0.1861288040881679	0.2825626019948833	-0.658717051634237	0.5100774811648312		hypothetical protein	False
SteCoe_1038	23.918751365403637	0.3653527874250377	0.4301131279743305	0.8494341689724995	0.3956397468390378		hypothetical protein	False
SteCoe_10380	2105.990268903871	-0.16994830039462622	0.06496384474076261	-2.6160443716470714	0.00889549969221556	0.057666923958019346	ABC_membrane domain protein	True
SteCoe_10381	56.27880988992343	0.3075611505885014	0.2788524295513843	1.1029530963144325	0.2700475343996306		PP2C domain protein	False
SteCoe_10383	497.7978437685867	-0.27212845095445903	0.13737281079826968	-1.9809484087362554	0.0475970595315595	0.1787416288675739	hypothetical protein	True
SteCoe_10384	217.0310148766191	-0.1257691121801497	0.15188375062674914	-0.828061669936137	0.4076355754269102	0.6424524909404495	RabGAP-TBC domain protein	False
SteCoe_10385	142.2879913671976	0.0243774738708019	0.23844585578584537	0.1022348398149388	0.9185702744506645	0.9645194603947249	hypothetical protein	False
SteCoe_10386	280.8839495672583	-0.007465661853269452	0.14062772796085637	-0.05308812110900001	0.957661696088511	0.9817453679669582	DDE_Tnp_IS1595 domain protein	False
SteCoe_10387	168.32833334510792	-0.22544269294077818	0.17979748252176528	-1.253870130876206	0.2098892132403125	0.44193809239306764	Hydrolase_4 domain protein	False
SteCoe_10388	543.5987645004566	-0.02120947083037526	0.11822326467037225	-0.1794018367663174	0.8576221892541761	0.9356842799580337	hypothetical protein	False
SteCoe_10389	172.88393500162965	0.04037214433593082	0.1642695913625523	0.24576760678016912	0.8058621341084933	0.9089833082926176	hypothetical protein	False
SteCoe_1039	281.557497418247	0.030013949415072398	0.1286994635343492	0.23320959226113508	0.8155986576445556	0.9145096457284497	hypothetical protein	False
SteCoe_10390	10.77567417561037	-0.8677474339478479	0.6896552001168921	-1.2582337286817677	0.20830724027170133		MORN domain protein	False
SteCoe_10391	3.3872624903331783	0.8498682787801185	1.1267854320892845	0.7542414505699577	0.4507042520981994		MORN domain protein	False
SteCoe_10392	252.72717208426295	0.2681784869146361	0.13559685693161425	1.977763297639612	0.04795541575620158	0.17977317498385548	cNMP_binding domain protein	True
SteCoe_10393	0.0						hypothetical protein	False
SteCoe_10394	32.9929675592847	0.032747579152081825	0.3928284140360398	0.08336357040882846	0.933562454253859		Dzip-like_N domain protein	False
SteCoe_10395	136.28916341998928	0.14478594298825442	0.18619464639463842	0.77760529527461	0.43680173835880587	0.6672354199308331	CBM_20 domain protein	False
SteCoe_10396	138.75241010847654	0.016855444665324876	0.19133008910947086	0.08809615227681682	0.9298002545292378	0.9689911320129592	hypothetical protein	False
SteCoe_10398	2.6395675359174335	0.24651657820225048	1.64348992025734	0.14999579563204776	0.8807679323330743		hypothetical protein	False
SteCoe_10399	14.73232274642722	1.241415435449818	0.5727979495979665	2.167283308749863	0.030213258415762417		Ion_trans domain protein	False
SteCoe_104	426.5903701789202	0.10207274147372361	0.12767838528339898	0.799452007848938	0.4240283641497852	0.6562251114366621	FYVE domain protein	False
SteCoe_1040	0.0						SHIPPO-rpt domain protein	False
SteCoe_10401	474.26092292030916	-0.21051196452171253	0.10795531329133023	-1.9499916965978414	0.05117710872891153	0.18680830108077143	hypothetical protein	True
SteCoe_10402	870.5948413506616	0.010306634660364902	0.08605148416771485	0.11977288666256135	0.9046630606064959	0.9573983294967457	hypothetical protein	False
SteCoe_10403	62.587661589923925	0.4039845151929581	0.26664193428974997	1.5150824504369331	0.1297515253842314		hypothetical protein	False
SteCoe_10404	776.2112912035362	0.1624716418827294	0.0863649427219838	1.8812221343762086	0.05994170797457535	0.20601498160012727	hypothetical protein	False
SteCoe_10405	16.599521861686814	-0.42507150257105425	0.563382436134125	-0.7544990317551489	0.4505496265511686		hypothetical protein	False
SteCoe_10406	365.070299144585	-0.23797791412340716	0.11679127741534323	-2.0376343113115336	0.0415865179946724	0.16315454850467986	hypothetical protein	True
SteCoe_10408	16.37747322298884	-0.38139644157104313	0.5327302630333698	-0.7159278682599506	0.474035889492185		hypothetical protein	False
SteCoe_10409	143.47402531757353	-0.7353823920633663	0.22642752347287004	-3.2477606113617097	0.0011631708818842837	0.013369759229876429	hypothetical protein	True
SteCoe_1041	147.60534281346602	0.2678072288589181	0.1761468004300892	1.5203638567662088	0.12841955306666988	0.3314155352206563	Hydrolase_4 domain protein	False
SteCoe_10410	704.2389245301057	0.20081019489699034	0.10585658493441212	1.8970023926372712	0.057827622310509565	0.20130437855425165	hypothetical protein	False
SteCoe_10413	560.6651140207842	0.12835211345706213	0.09964364494989433	1.288111384540417	0.19770719292222583	0.42720045512414406	PAP2 domain protein	False
SteCoe_10414	166.19594827896813	0.3718230820245045	0.1860850238402147	1.998135445568028	0.04570197784426461	0.17385777555985552	Ion_trans_2 domain protein	True
SteCoe_10415	216.46855440223388	0.10512203640067477	0.15391763679916554	0.6829758992326518	0.4946220717592148	0.7111286649895988	hypothetical protein	False
SteCoe_10416	9772.123118485335	0.08885284225539702	0.04802242023749843	1.85023665646106	0.06427944782096016	0.21542062502467563	GBP domain protein	False
SteCoe_10417	328.6886656153997	0.1997341779717583	0.133457506009018	1.4966125469050937	0.1344941034845837	0.3409536681910075	dCache_1 domain protein	False
SteCoe_10418	0.14994442624994403	-0.6971292740310601	4.425373370536906	-0.15753004676902127	0.8748271296110333		NT-C2 domain protein	False
SteCoe_10419	554.1086330158186	-0.42578015588879514	0.10882623360124787	-3.912477183111048	9.135417198024044e-05	0.002046574017340494	hypothetical protein	True
SteCoe_1042	18.23015648626853	0.05499628804671988	0.49493009423407774	0.11111930490270273	0.911521740444401		Cyclin	False
SteCoe_10420	494.9252054174592	0.12253332486197661	0.13073513766743755	0.9372638989655204	0.34862282802648237	0.588760760930909	Fe-S_biosyn domain protein	False
SteCoe_10421	0.0						hypothetical protein	False
SteCoe_10422	2222.321046747284	0.22184852063339786	0.06390076828605172	3.4717660927063223	0.0005170466317735833	0.0074064988121662016	hypothetical protein	True
SteCoe_10423	2.0023021042817244	4.582205609953609	2.6591518817088606	1.7231831101760646	0.0848554170542934		RRM_1 domain protein	False
SteCoe_10424	342.651125123502	0.21065159214846343	0.1516735380146178	1.3888486739734491	0.16487877068243129	0.3849628787220697	ANAPC3 domain protein	False
SteCoe_10425	320.76506664899176	-0.29652127283684954	0.1514323983915401	-1.9581098627928417	0.05021712269988352	0.18456707188388563	hypothetical protein	True
SteCoe_10426	191.3810826208629	0.08173454027597149	0.18364170205941996	0.4450761420710699	0.6562647295362702	0.8222281046933454	Arrestin_N domain protein	False
SteCoe_10427	0.0						hypothetical protein	False
SteCoe_10429	112.59295378417646	-0.22313786024307097	0.21268428987046717	-1.049150646617907	0.2941087892330373	0.5367030250546357	hypothetical protein	False
SteCoe_1043	0.29966264272171445	-1.5794151151053688	4.324114440686936	-0.3652574733555064	0.7149192199124841		hypothetical protein	False
SteCoe_10430	0.6602750206908349	0.23497269648043412	2.821399470875182	0.08328232102756684	0.9336270572310568		IQ domain protein	False
SteCoe_10431	60.54570297909846	-0.05891926694385903	0.27373637374411147	-0.2152409127730197	0.8295794945941996		hypothetical protein	False
SteCoe_10434	3876.621723684364	0.16479619362597137	0.053623805742139985	3.073190933489958	0.00211782936977763	0.020408068766652247	WD40 domain protein	True
SteCoe_10435	7754.110295192549	0.052496755708424846	0.04575805720492674	1.1472680204344985	0.2512708666861765	0.4916247102591254	HECT domain protein	False
SteCoe_10436	0.0						MORN domain protein	False
SteCoe_10437	1037.17240642689	0.07992703041341995	0.0864225037812977	0.9248404861734241	0.3550488875219536	0.5944591006039011	UEV domain protein	False
SteCoe_10439	5.4461101802056575	0.14317498679284496	1.40947895945662	0.10158008094568617	0.9190899907548099		hypothetical protein	False
SteCoe_10440	1.702897441344286	-4.081810589366743	3.020589553673956	-1.3513291087172101	0.1765900314992065		hypothetical protein	False
SteCoe_10441	229.21464105164844	0.06167518971699559	0.16051131726916043	0.38424200091494387	0.7007990909561599	0.8507264952817194	hypothetical protein	False
SteCoe_10443	72.98814443787606	0.2243601357825013	0.2505264640453613	0.8955546338684516	0.370490674278688	0.6089964756112957	RRM_1 domain protein	False
SteCoe_10444	103.41440750896453	0.29721017823408147	0.2397820395168269	1.2395014190094271	0.215159863584361	0.44803876461945297	E2F_TDP domain protein	False
SteCoe_10445	0.0						hypothetical protein	False
SteCoe_10446	203.03151997977162	0.09513373047199444	0.15226710865746995	0.6247818804125388	0.5321142245247694	0.7414102324048741	hypothetical protein	False
SteCoe_10447	1567.4392823882356	0.18074052777894378	0.067127106665753	2.692511814622188	0.007091602292375872	0.04881882504675013	RRM_1 domain protein	True
SteCoe_10448	689.6177536674995	0.084148000925962	0.10211493587943653	0.824051841204822	0.4099101023453928	0.6442053264883376	WD40 domain protein	False
SteCoe_10449	96.92036473580849	-0.34225002155113415	0.21900756702537155	-1.5627314900561642	0.11811576434400899	0.3146740558586566	hypothetical protein	False
SteCoe_1045	0.0						Pam16 domain protein	False
SteCoe_10450	10991.056924931627	0.1617353861856451	0.05470581067173032	2.9564571697174977	0.003111954488636161	0.027007627182540423	14-3-3 domain protein	True
SteCoe_10451	807.6435706195889	-0.11031848870634346	0.0849361973514775	-1.2988395071400547	0.19399901331419644	0.42170605223447744	predicted pseudokinase related to AGC kinases	False
SteCoe_10452	679.0474471817023	0.12478941189938313	0.08987129422099109	1.388534714906067	0.16497428144697002	0.3851038814703033	predicted pseudokinase related to AGC kinases	False
SteCoe_10453	245.54627994782842	-0.2143331183142896	0.1513839486482328	-1.4158245985004017	0.15682686563335108	0.3738421457915348	cNMP_binding domain protein	False
SteCoe_10454	21.430046410015482	0.35491108665336335	0.45278872093137323	0.7838337622971738	0.43313766025327116		hypothetical protein	False
SteCoe_10455	1564.8803564030595	0.06922513393882736	0.07461058241960054	0.9278192408352196	0.35350134159805024	0.5930228725487127	WD40 domain protein	False
SteCoe_10456	21.028512863190883	-0.6529596383980145	0.46474703389928873	-1.404978602917801	0.1600276410543381		kinase domain containing protein	False
SteCoe_10457	7.4326473170016785	-0.057723180287931705	0.7558141011433919	-0.07637219284557983	0.9391229918723808		partial kinase domain containing protein	False
SteCoe_10459	102.92418384502328	-0.018619204236718572	0.21190254590903532	-0.08786682650198714	0.929982523209578	0.9690170779120103	zf-LITAF-like domain protein	False
SteCoe_1046	288.3552200020262	0.2678342109522647	0.12910232452884887	2.0745886019458553	0.038024679372284625	0.15346613529237363	PH_BEACH domain protein	True
SteCoe_10460	0.0						zf-LITAF-like domain protein	False
SteCoe_10461	35.03108103256821	-0.13074837712970014	0.3579951186296038	-0.3652239103991183	0.7149442713506111		TCR domain protein	False
SteCoe_10462	143.04972813131408	-0.19715015214662604	0.19223432914759678	-1.0255720350305118	0.30509335468733867	0.5483415624075181	hypothetical protein	False
SteCoe_10463	0.0						hypothetical protein	False
SteCoe_10464	926.5255189984063	0.16376780077705105	0.08382120295387821	1.9537753576164099	0.05072778976850299	0.1857590845571947	Thioredoxin_8 domain protein	True
SteCoe_10465	1682.817807083489	0.052446283986404274	0.07006413026931033	0.7485468496477853	0.45413037747170415	0.6807227173605316	TPH domain protein	False
SteCoe_10467	5120.969470835243	-0.10084769419771944	0.09165583373173844	-1.1002866930749227	0.2712072281678787	0.5118187523405686	hypothetical protein	False
SteCoe_10468	31.474267720848207	-0.2831263107061065	0.4049631360313974	-0.6991409476939533	0.48446395063954417		RRM_2 domain protein	False
SteCoe_10469	766.7271591379958	-0.12048368577259368	0.09643427254455836	-1.249386577960891	0.21152371520091684	0.44399100595172575	TRAPPC-Trs85 domain protein	False
SteCoe_1047	0.0						hypothetical protein	False
SteCoe_10470	1445.405764452167	0.04451476075593811	0.06957689206452274	0.6397923137276232	0.522307630298491	0.7338540995628295	TBCC domain protein	False
SteCoe_10471	125.51187676099251	-0.1724353653552162	0.2193056112189597	-0.7862788571472201	0.4317041362328159	0.662772377439404	hypothetical protein	False
SteCoe_10472	11478.986510044693	0.2452355924244854	0.05554720606135633	4.414904183544409	1.0105473989096457e-05	0.0004181568868959894	Ribosomal_L14e domain protein	True
SteCoe_10473	887.5301282387719	-0.23097636218298837	0.10050447805715729	-2.2981698591741475	0.02155212345003242	0.10497532643088056	PH domain protein	True
SteCoe_10474	443.87253576338145	0.00561628732592282	0.12535616668001118	0.044802640944335545	0.9642646200392743	0.9838048921265059	Ufm1 domain protein	False
SteCoe_10475	1213.3445623350374	-0.0724932829189979	0.0699458713106351	-1.0364197566007798	0.3000063573021875	0.5433013024723823	PHR domain protein	False
SteCoe_10476	877.9288249000089	-0.17863241587611775	0.08399916129076344	-2.126597612775929	0.03345353102486828	0.141281052805829	NEK family kinase	True
SteCoe_10477	608.8211018599073	0.12958329883522157	0.10844917084326518	1.1948758835832896	0.2321355265502687	0.4689539639622276	RabGAP-TBC domain protein	False
SteCoe_10478	794.8908143364642	0.4399633724551827	0.1087060024721735	4.047277633705685	5.181676815088749e-05	0.0013741155287994118	zf-RING_2 domain protein	True
SteCoe_10479	1600.0513876082632	-0.022260670264356467	0.06695864716845795	-0.3324540026675262	0.7395464668442835	0.8741882452963913	hypothetical protein	False
SteCoe_1048	0.0						hypothetical protein	False
SteCoe_10480	145.31672984518457	-0.29843366208394845	0.1788338109329266	-1.6687765055562058	0.09516168054407079	0.2730948463768668	LsmAD domain protein	False
SteCoe_10481	0.0						LsmAD domain protein	False
SteCoe_10482	0.14994442624994403	-0.6971292740310601	4.425373370536906	-0.15753004676902127	0.8748271296110333		hypothetical protein	False
SteCoe_10483	81.10479190526118	0.1754659052099323	0.26420933999059387	0.6641169657975718	0.5066154523082214	0.7207176624657241	hypothetical protein	False
SteCoe_10484	1762.3188453385044	0.028082728960387732	0.06737302832607764	0.41682450170520147	0.6768067794273814	0.835098991764482	IBN_N domain protein	False
SteCoe_10485	0.14971821647177042	-0.6971292740310595	4.425373370536906	-0.15753004676902116	0.8748271296110333		EMP24_GP25L domain protein	False
SteCoe_10486	97.78628867845991	-0.179556268537825	0.21632836537424951	-0.8300172204749545	0.40652904745922125	0.6415477110044026	Dynein_light domain protein	False
SteCoe_10487	2527.710635216934	0.14069252406206334	0.07283144390550016	1.9317552490736543	0.05338972195552088	0.1919517228735474	PUB domain protein	True
SteCoe_10488	0.0						hypothetical protein	False
SteCoe_10490	47653.54334044413	0.27614695213972695	0.05443152821743729	5.073290447341556	3.9099500807189594e-07	3.951572129965322e-05	hypothetical protein	True
SteCoe_10491	171.3536354516442	-0.3300228197653338	0.1650365942887255	-1.9996948021598828	0.04553322980867973	0.17336619148162416	hypothetical protein	True
SteCoe_10492	286.1620603096	0.16371927900696118	0.13950113335064226	1.1736053684628178	0.24055312990218025	0.4790377341532252	ELMO_CED12 domain protein	False
SteCoe_10494	98.89999754025608	-0.20910888092461205	0.2957140106189061	-0.7071321392143838	0.4794843650241718	0.7001046344437492	zf-C3HC4 domain protein	False
SteCoe_10496	19.363479652681004	0.3642582795566102	0.4787383574011397	0.7608713066862002	0.44673393829344754		hypothetical protein	False
SteCoe_10497	1922.8078971911234	0.07749743422458281	0.06111400903372737	1.2680796997266834	0.2047694902032049	0.4355020055810163	PSS domain protein	False
SteCoe_10498	62.97613913657576	0.2042483805444577	0.27570911991209945	0.740811115024325	0.45880797484698954		Asp domain protein	False
SteCoe_10499	0.0						hypothetical protein	False
SteCoe_105	0.0						hypothetical protein	False
SteCoe_1050	0.0						hypothetical protein	False
SteCoe_10500	1308.7281982400693	0.011658393988908571	0.06926332741667873	0.16831986599161286	0.8663316460242882	0.939686400363948	Dymeclin domain protein	False
SteCoe_10501	121.7995004021069	-0.07295309458797429	0.19536221391509087	-0.3734247945187674	0.7088323086048401	0.8555049877548272	hypothetical protein	False
SteCoe_10502	1279.1046624506655	0.1536934981378708	0.07567174989883992	2.031055160523346	0.04224939934278811	0.16489972895296068	hypothetical protein	True
SteCoe_10503	47.3721372225209	-0.2084292054931279	0.32018630129828574	-0.6509622824211806	0.515070834813049		hypothetical protein	False
SteCoe_10504	0.0						hypothetical protein	False
SteCoe_10505	356.82545157624963	-0.11079626734579598	0.12738412275032387	-0.8697808247497179	0.38442019245987946	0.6218744527612905	hypothetical protein	False
SteCoe_10506	6466.45432699731	0.1565237528347625	0.05432224570186695	2.881393263706384	0.0039592130607998734	0.03217098986157911	UQ_con domain protein	True
SteCoe_10507	362.2488210007923	-0.3597572265709666	0.1375645314328912	-2.615188834096154	0.00891781367928745	0.05774330434025776	hypothetical protein	True
SteCoe_10508	12.945990358901062	-0.027674895945560503	0.6736082340600802	-0.04108455708558357	0.9672284858693695		hypothetical protein	False
SteCoe_10509	416.4765832951994	-0.521773469738132	0.11468053892687521	-4.549799596519468	5.369703108890027e-06	0.0002599623816359099	hypothetical protein	True
SteCoe_10510	8.531101417245864	-0.07019303444534158	0.7612821957970529	-0.09220369901315024	0.9265361991792314		hypothetical protein	False
SteCoe_10511	0.0						hypothetical protein	False
SteCoe_10512	16.211470458631876	-0.03035944861608765	0.5212259203809649	-0.05824623724372318	0.9535524912187601		hypothetical protein	False
SteCoe_10513	0.3326828312615453	0.264655731212735	4.123790215011077	0.06417778728155406	0.9488286641076031		hypothetical protein	False
SteCoe_10514	0.0						hypothetical protein	False
SteCoe_10515	306.159671979779	-0.05213476905350634	0.12787023190851624	-0.407716231333699	0.6834820195926415	0.8399990371989233	hypothetical protein	False
SteCoe_10516	0.0						hypothetical protein	False
SteCoe_10517	307.0778221650316	0.23555885580401986	0.14073652958439498	1.6737577407915485	0.09417822072575223	0.2715004454846157	hypothetical protein	False
SteCoe_10518	0.0						hypothetical protein	False
SteCoe_10519	55.43577821623933	0.00883371889063773	0.37198759623447436	0.02374734797627388	0.981054138417044		hypothetical protein	False
SteCoe_1052	0.0						Exo_endo_phos domain protein	False
SteCoe_10520	2106.2394956945577	-0.04627047822599165	0.07707690895998828	-0.6003156957164865	0.5482958602691168	0.752846366572238	Chorein_N domain protein	False
SteCoe_10521	255.33606021582565	0.163140383986412	0.14243041107682244	1.1454041503708028	0.25204177987138066	0.49243013580037853	hypothetical protein	False
SteCoe_10522	110.15669073555803	-0.4407235855360856	0.22444330651407404	-1.963629891134443	0.049573028366476285	0.18315129466057808	hypothetical protein	True
SteCoe_10523	172.14341264662053	-0.1379841539026172	0.17536361085412353	-0.7868459894875199	0.4313720279395521	0.662401620553306	hypothetical protein	False
SteCoe_10524	127.71754208402761	-0.03124703183082536	0.1884841416705831	-0.16578069408850493	0.8683295397603444	0.9406903347403731	ING domain protein	False
SteCoe_10525	1233.7890581277954	0.20715008198409812	0.0750878335449552	2.7587702588339704	0.005801930810803265	0.04258438574689639	zf-C2HC5 domain protein	True
SteCoe_10526	0.0						hypothetical protein	False
SteCoe_10527	71.97312191917477	-0.0604171897000762	0.2613337156874677	-0.23118788764450846	0.8171688394055424	0.9153376836400426	hypothetical protein	False
SteCoe_10528	27.351575672186552	-0.1691894461919709	0.48164887100981946	-0.35127134386768155	0.7253847911236415		hypothetical protein	False
SteCoe_10529	1176.123056169471	0.2830674877541761	0.08457165534145761	3.3470728060281267	0.0008166975766099122	0.01042416072454041	Ribosomal_L18 domain protein	True
SteCoe_1053	167.8746705387272	-0.05945980372016814	0.16851117350306757	-0.35285377511827565	0.7241980666561116	0.8642535669497298	hypothetical protein	False
SteCoe_10530	725.8547037015896	0.0880145725999222	0.0907194043907539	0.9701846390086378	0.33195446607539436	0.573711013625807	hypothetical protein	False
SteCoe_10531	146.7216808041122	0.46543828040392304	0.22746516157300806	2.046195897363976	0.04073710083555221	0.16077116401376562	2-oxoacid_dh domain protein	True
SteCoe_10532	2767.161545082969	-0.03463768957803887	0.07163213396968522	-0.48354959790389	0.6287055522695499	0.8055232497998189	zf-C2H2_4 domain protein	False
SteCoe_10533	969.60343854928	-0.171197499290348	0.10339590634683975	-1.6557473631119302	0.09777299136117765	0.2780780020155605	hypothetical protein	False
SteCoe_10534	1088.101514845422	-0.11766568027726915	0.09347837743761815	-1.2587475681827291	0.2081215239681825	0.43978198310865524	hypothetical protein	False
SteCoe_10535	67.36304802829325	0.01604383658733971	0.26625519819063037	0.06025736472514923	0.9519506582287227		hypothetical protein	False
SteCoe_10536	249.4436415659745	0.2229993267893332	0.15825295426245325	1.409132156986478	0.158796093810879	0.3765476302044039	hypothetical protein	False
SteCoe_10537	69.78636317156415	-0.5832780694711979	0.2922617265082569	-1.9957388072663673	0.045962360615580566	0.17448511868795177	hypothetical protein	True
SteCoe_10538	0.464426574912078	-2.206596241338735	4.261550768658115	-0.5177918464722532	0.6046035077225377		NIF domain protein	False
SteCoe_10539	43083.256824371645	0.10448982615401851	0.048500632467131266	2.1544013106392157	0.03120871388891175	0.13526448701536037	Clathrin_H_link domain protein	True
SteCoe_1054	30.527429667284434	0.8335611020283541	0.5471592856191941	1.5234340784056195	0.12765014154602436		hypothetical protein	False
SteCoe_10540	262.91481279703083	0.195446609941818	0.15791672420308828	1.237656181940961	0.21584357303064838	0.44856194953833634	hypothetical protein	False
SteCoe_10541	173.22418808429256	-0.17363925492321117	0.16706068100883767	-1.0393783496789737	0.29862880904043176	0.5420123709021899	GPCR	False
SteCoe_10542	1029.7816103622242	-0.09422300479931847	0.10211731197699461	-0.9226937428645341	0.3561668275509545	0.5954497991642705	SAP domain protein	False
SteCoe_10543	0.0						hypothetical protein	False
SteCoe_10544	459.95142488325314	0.10774778184145531	0.10498850418581296	1.0262817122411696	0.30475881487022094	0.5482458837600538	FHA domain protein	False
SteCoe_10545	0.3399743094111088	0.2646556809797695	4.092937556790078	0.06466154865732376	0.9484434784480315		hypothetical protein	False
SteCoe_10546	1.8332159322201305	0.005823987428458305	1.604453086887381	0.003629889509425775	0.9971037735631708		STE11 family kinase	False
SteCoe_10547	166.80008292943003	-0.015601551424273344	0.19101124183281698	-0.08167870788426494	0.9349022104220325	0.9715340420740238	DSPc domain protein	False
SteCoe_10548	220.89942528225393	-0.18723036113454072	0.1479858397033682	-1.2651910582109518	0.2058028470667126	0.43675849032514746	Med4 domain protein	False
SteCoe_10549	887.1350542892678	-0.016031849978804677	0.08888965885763207	-0.18035674998462636	0.8568725059951952	0.9355052908907558	KAP domain protein	False
SteCoe_1055	4.756938721118979	0.8942972388607112	0.9662326564711076	0.9255506247603759	0.3546795631257732		hypothetical protein	False
SteCoe_10550	11.03955420976471	0.26499212837158365	0.639763782238355	0.4142030788996059	0.6787253871555905		RCC1 domain protein	False
SteCoe_10551	378.647032725828	0.1330817298269787	0.11495051086012083	1.1577306514881094	0.24697397135199728	0.48625425673046524	hypothetical protein	False
SteCoe_10552	296.7479687475529	-0.1855858458296255	0.13834033056686393	-1.3415165705414187	0.1797527933538675	0.4045314018515822	zf-CHY domain protein	False
SteCoe_10553	360.7695734991721	0.07555667839550485	0.126854917758762	0.5956148940097836	0.551432524470514	0.7547096039792088	hypothetical protein	False
SteCoe_10554	122.11552658248074	-0.24737637590629338	0.20072526134009544	-1.2324127728355796	0.21779493202179268	0.4508340023340077	Exo_endo_phos domain protein	False
SteCoe_10555	0.0						hypothetical protein	False
SteCoe_10556	0.0						hypothetical protein	False
SteCoe_10557	28.752660547016138	-0.3699089500040852	0.4257717635765919	-0.868796340313306	0.3849585351925797		WD40 domain protein	False
SteCoe_10558	947.7792782582345	0.23826179296668332	0.08062068872132472	2.955343060765263	0.0031232155009285625	0.027073217055677588	TIP49 domain protein	True
SteCoe_10559	63.18559585099148	-0.15113112859797093	0.28994634695826976	-0.5212382572963484	0.6022008063166919		PCO_ADO domain protein	False
SteCoe_10560	911.2626714414882	0.17427410818610506	0.0890737332748173	1.9565151451373533	0.050404500108207476	0.18492335451043393	kinase domain containing protein	True
SteCoe_10561	11.431275542493859	-1.4284140428537155	2.1657362123823325	-0.6595512577602629	0.5095418422651874		WD40 domain protein	False
SteCoe_10562	10.064286618234993	-0.16269576242897993	0.6676305296434559	-0.24369131608745725	0.8074698994122584		hypothetical protein	False
SteCoe_10563	3095.628846161852	0.2408334681077107	0.057090451376149876	4.218454440322071	2.4598266096830596e-05	0.0007860452986685453	MAPK family kinase	True
SteCoe_10564	40.078675815895295	-0.9849427006907145	0.35105106872290676	-2.8056963457591806	0.005020798197816456		hypothetical protein	False
SteCoe_10565	43.33494469580361	-0.6042075935761531	0.4364451983842813	-1.384383642695412	0.16624101482958908		WD40 domain protein	False
SteCoe_10566	4540.171803818568	0.2791178552914505	0.06592034734864327	4.234168455078614	2.2939894505973417e-05	0.0007453256687563008	Mito_carr domain protein	True
SteCoe_10567	228.6128923890427	0.10271137436001501	0.1455418808484316	0.7057169645002692	0.48036416893773426	0.7007784323749556	Kelch_4 domain protein	False
SteCoe_10568	0.36303942406460205	2.1192621285317537	4.121890609203672	0.5141480765645996	0.6071484668130976		DUF962 domain protein	False
SteCoe_10569	1835.809504626702	0.17056108862515193	0.07028489526699964	2.4267104329774	0.015236411361673646	0.08366292878639577	DUF962 domain protein	True
SteCoe_1057	115.46883954810234	0.12423121346122026	0.1981586217180045	0.626928126488542	0.5307063493593888	0.7403422777050286	hypothetical protein	False
SteCoe_10570	36.80531572968477	-0.9159521016534871	0.392030888756069	-2.3364283986903245	0.01946892529732217		NIF domain protein	False
SteCoe_10571	121.0196235746348	-0.4128586263961821	0.20501863426191302	-2.013761470426887	0.044034582746216785	0.16936556194445465	hypothetical protein	True
SteCoe_10572	26.845916896765193	-1.000937529168193	0.43853121915456145	-2.282477245514897	0.02246117939246091		hypothetical protein	False
SteCoe_10573	700.7097799563253	0.06624666748634998	0.08631968482505703	0.7674572447827078	0.4428097043445365	0.6718562946178723	hypothetical protein	False
SteCoe_10574	430.10955533401466	0.011886178532689735	0.11951199287194554	0.09945594786814	0.9207762629337573	0.9660134052047565	hypothetical protein	False
SteCoe_10575	85.74056225720796	-0.3268283893047145	0.23147758189294584	-1.4119224273556938	0.15797280330368524	0.3754621451143702	zf-C2HC_2 domain protein	False
SteCoe_10576	91.1873140687098	0.06545825029390602	0.23363120512987104	0.28017768541457916	0.7793411857941062	0.8936437703164176	hypothetical protein	False
SteCoe_10577	70.33914679715376	-0.3613632355188573	0.25522597128061786	-1.4158560498592159	0.15681765508927173	0.3738421457915348	hypothetical protein	False
SteCoe_10578	0.154808858304026	-0.6971292740310595	4.425373370536906	-0.15753004676902116	0.8748271296110333		hypothetical protein	False
SteCoe_10579	1178.860265316626	0.04138409011007085	0.08378799876410573	0.4939142922673497	0.6213667104390643	0.8010680728476411	hypothetical protein	False
SteCoe_1058	90.57958752571919	0.03717072627185133	0.22260847111407608	0.1669780403496106	0.8673873275927677	0.9400899770947675	Hydrolase_6 domain protein	False
SteCoe_10580	72.0737666600499	-0.37197828459646937	0.2832468353758486	-1.3132654566215378	0.18909351413857212	0.41539144990588517	hypothetical protein	False
SteCoe_10581	89.55764890389365	-0.32314031324033776	0.2594692630635125	-1.245389567246121	0.21298858633577233	0.4456260911018721	Kelch_5 domain protein	False
SteCoe_10582	227.40166961770976	0.0980907405470545	0.15268908618153915	0.6424214264432092	0.5205995913698429	0.7325806633514292	NB-ARC domain protein	False
SteCoe_10583	643.5409759064179	-0.07840591488502213	0.12266085531960803	-0.6392089365488756	0.5226870192944151	0.7340109508961912	hypothetical protein	False
SteCoe_10584	26.999041485477914	0.3371514478086918	0.5866591838906173	0.574697297965685	0.5654960351958214		DNA_ligase_A_M domain protein	False
SteCoe_10585	13.14985869281923	-0.730931286203408	0.6483834179315418	-1.127313355013317	0.259610017855622		hypothetical protein	False
SteCoe_10586	2070.796101761105	-0.2368794792156742	0.07411681632009022	-3.196028795849199	0.0013933320529309664	0.015256318715627113	Kinesin domain protein	True
SteCoe_10587	583.9769538368273	0.19929410866735767	0.09807332766715557	2.032092857537459	0.042144256331283964	0.16454792337571456	UVR domain protein	True
SteCoe_10588	124.41908176952909	-0.004149582392444215	0.2067988163943987	-0.020065793725483862	0.9839908873011144	0.9929642194586601	E2F_TDP domain protein	False
SteCoe_10589	3059.7992550270083	0.1758840644350465	0.06722960990970403	2.616169641193457	0.008892236622106633	0.05766281530438219	eIF3_subunit domain protein	True
SteCoe_1059	10.794452189094416	-1.3208251933635902	0.6658738078393917	-1.9835968584638672	0.04730079970968809		MAPK family kinase	False
SteCoe_10590	473.62905785097183	-0.0978358029674335	0.11947928006860113	-0.8188516277572089	0.4128710710422102	0.6462704561119009	Chorein_N domain protein	False
SteCoe_10591	18.575563358244256	0.1637654300286736	0.5197004354582639	0.31511505254804667	0.7526743000258597		hypothetical protein	False
SteCoe_10592	598.1961176043861	0.26757523015395623	0.09226171918472503	2.900176069971351	0.003729531011406221	0.03080956817186145	Methyltransf_11 domain protein	True
SteCoe_10593	572.4247207942594	-0.04294768796356055	0.10615741769170935	-0.40456605762853504	0.6857965124218242	0.841457050124372	Chitin_synth_1 domain protein	False
SteCoe_10594	229.51648019440518	0.053224824316529244	0.14771427194570264	0.36032282876561733	0.7186057293979125	0.8605297723831833	hypothetical protein	False
SteCoe_10595	0.18295046204074286	1.2264448780870656	4.425378703051326	0.27713896603728494	0.781673402591444		PLAC8 domain protein	False
SteCoe_10597	8132.068149493019	-0.7412547409033947	0.5111922899320724	-1.4500507059719019	0.1470443798143306	0.35915249957769063	SIR2 domain protein	False
SteCoe_10598	0.0						Cyt-b5 domain protein	False
SteCoe_10599	638.3055867620316	0.1799954261696172	0.09466898957298508	1.9013134816533526	0.057260964249922296	0.20005610575134694	Ion_trans_2 domain protein	False
SteCoe_106	870.16267500848	0.2199808324301303	0.08360505057887581	2.6311907104534673	0.008508627455050526	0.0558189376956964	cNMP_binding domain protein	True
SteCoe_10600	13886.862343229446	0.2594945708757338	0.04691981103444594	5.530597100768952	3.1914257756869105e-08	5.736980220212265e-06	hypothetical protein	True
SteCoe_10601	5.670225393184674	-0.6710530907618074	0.8755144201428259	-0.7664672052486995	0.44339835799381677		PCO_ADO domain protein	False
SteCoe_10603	583.7756956723794	-0.03632335008630346	0.09688835401864594	-0.37489903151118775	0.7077355593698108	0.8546520052904722	hypothetical protein	False
SteCoe_10604	121.6784699647783	-0.4780592319264635	0.2325891758679839	-2.0553803939604087	0.03984227769129505	0.15875381396217148	hypothetical protein	True
SteCoe_10605	770.6623359918734	0.08921143190178994	0.08813415644461976	1.012223132331755	0.3114313782198923	0.5543382481730751	Kinesin domain protein	False
SteCoe_10606	1041.5263874585119	0.25284845449449767	0.080584736150456	3.137671804526556	0.001702954396536624	0.017517585774129787	Ras domain protein	True
SteCoe_10607	735.0425923634548	0.2400188806971489	0.09393184976586133	2.555244906764112	0.010611310799652982	0.06502281563207307	LRR_8 domain protein	True
SteCoe_10608	2908.8754646189223	0.12286601832072692	0.06405757599193226	1.918056005369315	0.05510391011366017	0.1957692941361868	Fcf2 domain protein	True
SteCoe_10609	1191.1099401082813	-0.22516831686411654	0.07974043788935781	-2.823765743254936	0.004746306110060565	0.036924880915125316	hypothetical protein	True
SteCoe_1061	4.04809543055817	-4.306168214295166	3.986679507629699	-1.0801390495659435	0.2800802650821438		TB2_DP1_HVA22 domain protein	False
SteCoe_10611	205.63347085208667	0.1813820245928915	0.188803645537531	0.960691326041349	0.33670739382157466	0.5784023620369002	hypothetical protein	False
SteCoe_10612	324.17138464118506	-0.3163660882489178	0.182054644267339	-1.7377534614516537	0.08225426414036772	0.2507272477134201	hypothetical protein	False
SteCoe_10613	403.454425953006	-0.04673443659643682	0.12189672401041098	-0.3833937045957471	0.7014278704050456	0.8512070952773936	hypothetical protein	False
SteCoe_10614	4073.233995637787	0.2237504526621787	0.05998290644141374	3.7302369280941616	0.00019129979359027075	0.003528507799182698	Fer4_7 domain protein	True
SteCoe_10615	750.5700167680584	-0.07439287700603062	0.08689972592272849	-0.8560772340315664	0.3919550602750326	0.629234055112491	CDPK family kinase	False
SteCoe_10616	212.62408822457613	-0.06110380359374171	0.17212897944013048	-0.35498847313502313	0.7225982267065074	0.8636131722016575	TTL domain protein	False
SteCoe_10617	23.590815537925845	-0.16004544131059217	0.4655209677955603	-0.3437985662997639	0.7309977785106647		RNA_pol_L_2 domain protein	False
SteCoe_10618	349.4965064980943	0.2433125316499056	0.13984667191320016	1.739852141786574	0.08188498403785904	0.24997488654430494	hypothetical protein	False
SteCoe_1062	233.72707814970147	0.018278106687822815	0.15247606436734104	0.11987525231362027	0.9045819688783191	0.957392594502679	hypothetical protein	False
SteCoe_10620	52617.619693084525	0.15173879816117972	0.06874333808220957	2.2073236824740254	0.027291453915835234	0.12345892653221587	Ribosomal_S26e domain protein	True
SteCoe_10623	0.17787397295751928	1.2264448780870656	4.425378703051326	0.27713896603728494	0.781673402591444		hypothetical protein	False
SteCoe_10624	759.6246008395896	-0.012729418597637468	0.08629572724109744	-0.14750925688444996	0.8827300737189039	0.9480891085662378	Act-Frag_cataly domain protein	False
SteCoe_10625	183.81596325159197	-0.1484346660524052	0.15901117940692772	-0.933485724752371	0.35056923760609526	0.5903658104844717	hypothetical protein	False
SteCoe_10626	108.10848764238115	-0.7399052874263589	0.23975186784659971	-3.0861293973307937	0.002027805549476005	0.019791634848935587	hypothetical protein	True
SteCoe_10627	4081.7549325398554	-0.14960136875581206	0.05375368145859309	-2.7830906590286517	0.005384375838793337	0.0403157209015284	TPH domain protein	True
SteCoe_10628	165.60264106998628	0.6513081753902717	0.19452125803340117	3.348262200105841	0.0008132003520484332	0.010392946923528082	Tim17 domain protein	True
SteCoe_10629	62.305918330732105	-0.07331600316918693	0.26541836929387613	-0.2762280672744624	0.7823729009830763		CHAP domain protein	False
SteCoe_1063	117.77350401703033	-0.007415976203802057	0.19837274214040168	-0.037384048452348724	0.9701787912712293	0.9871023461549213	hypothetical protein	False
SteCoe_10630	0.0						hypothetical protein	False
SteCoe_10631	0.0						hypothetical protein	False
SteCoe_10632	2593.7943221835344	-0.04013129658251168	0.07892391307669866	-0.5084808268884474	0.611116181799583	0.7940744746443095	hypothetical protein	False
SteCoe_10633	515.9255067152368	-0.10961569564824238	0.1042347660675054	-1.0516231751050522	0.2929724707356054	0.5355822501710588	hypothetical protein	False
SteCoe_10634	0.0						TKL related kinase	False
SteCoe_10635	585.2152577816679	0.0850506619209886	0.09352738691290519	0.9093663869834159	0.36315675846543805	0.6024045737769852	ANAPC5 domain protein	False
SteCoe_10636	209.1157376624318	0.2640026668522949	0.16803983535577205	1.5710719204964194	0.11616594404362238	0.3112185828024288	hypothetical protein	False
SteCoe_10638	289.96280512472845	0.47196327224659723	0.12924501163033733	3.651694299788469	0.00026051588585029775	0.004463573353580374	CDPK family kinase	True
SteCoe_10639	0.0						hypothetical protein	False
SteCoe_10640	135401.4033403452	0.1182428347216325	0.04567141876380346	2.5889897428661657	0.009625796161974605	0.06102753443705302	hypothetical protein	True
SteCoe_10641	15.239326649424008	0.6164918967826067	0.6519035408700043	0.9456796260990719	0.3443120172340087		hypothetical protein	False
SteCoe_10643	154.35015562033652	-0.08901476530848214	0.1762281903764108	-0.5051108175051504	0.61348100395772	0.795827037607758	hypothetical protein	False
SteCoe_10644	1668.1999308735667	0.07229496860275979	0.09604512538464541	0.7527187695703449	0.45161892849967966	0.6790413357629641	BCIP domain protein	False
SteCoe_10645	104.11456680750898	-0.21306323086015377	0.24149576433391712	-0.8822648771824851	0.3776335852396767	0.6159318596425531	LRR_6 domain protein	False
SteCoe_10646	0.14971821647177042	-0.6971292740310595	4.425373370536906	-0.15753004676902116	0.8748271296110333		SHS2_Rpb7-N domain protein	False
SteCoe_10647	57.67650582512201	-0.614640690701786	0.2987878005096069	-2.0571144124809186	0.03967522167246732		FA_hydroxylase domain protein	False
SteCoe_10648	69.73346911726892	0.3056047120005662	0.2530555420743356	1.20765864084808	0.22717859296822696		Ras domain protein	False
SteCoe_10649	460.3726836756234	0.10512822117650551	0.12560622163974877	0.8369666709506142	0.40261130255222966	0.6383508152308378	MORN domain protein	False
SteCoe_1065	88.95578927990756	-0.19665083372603603	0.23113056851512856	-0.8508213993042826	0.3948685724976667	0.631305210498491	hypothetical protein	False
SteCoe_10650	1951.9056608752164	0.1472905828400778	0.06680343971535746	2.204835311889144	0.027465653149060364	0.12398616739925976	Enolase_N domain protein	True
SteCoe_10651	87.58312807943543	0.2927376848063033	0.22591331344545829	1.2957965174415373	0.19504559821084932	0.4232678620979751	zf-RING_2 domain protein	False
SteCoe_10652	1071.8929780928872	-0.35237563371025893	0.08061906513516633	-4.37087223871257	1.2375119039559706e-05	0.0004765912714451209	CAMKL family kinase	True
SteCoe_10653	15.544237691420975	-0.9848069289798088	2.2964323951598766	-0.4288421166046331	0.6680381265948359		hypothetical protein	False
SteCoe_10655	0.14994442624994403	-0.6971292740310601	4.425373370536906	-0.15753004676902127	0.8748271296110333		RRM_1 domain protein	False
SteCoe_10656	755.4581826144807	-0.04412592535240295	0.08561803605238621	-0.5153811905403212	0.6062866737089787	0.7901985053744167	CDPK family kinase	False
SteCoe_10657	17.553023647509153	0.9206698424022303	0.508575311203279	1.8102920494192762	0.07025050934426315		RINGv domain protein	False
SteCoe_10658	168.43064870250063	-0.024935822620352713	0.16572692859524865	-0.15046331233986082	0.880399093690379	0.946657801712282	hypothetical protein	False
SteCoe_10659	160.4290659255855	0.1070942978914659	0.2152570562324328	0.49751817555205424	0.6188236890402865	0.7994946877374093	EF-hand_7 domain protein	False
SteCoe_1066	136.5699261697261	-0.11307134291964362	0.19860888284342473	-0.5693166453626575	0.5691412726788039	0.7667918203169215	ZZ domain protein	False
SteCoe_10660	47.551878526752546	0.12296249598893176	0.32075838303587006	0.3833492824883738	0.7014608028735447		hypothetical protein	False
SteCoe_10661	55.2212427036234	0.29119681949582926	0.28099877837840515	1.0362921190486136	0.30006588171073134		GST_N_3 domain protein	False
SteCoe_10663	7961.150361504224	0.12640470123633718	0.06593598603200052	1.9170821404716623	0.05522749716336471	0.19595589799511964	Alba domain protein	True
SteCoe_10664	457.70243269485144	-0.1467374893063909	0.10519561295981929	-1.3949012242786116	0.16304562789814947	0.3826278758948769	hypothetical protein	False
SteCoe_10665	163.86950134529445	-0.4142110278797143	0.1755437294184387	-2.359588857158042	0.018295198830050256	0.09430473616027761	hypothetical protein	True
SteCoe_10666	231.68177950724123	-0.024070170151631046	0.14943774872498905	-0.16107155224833777	0.8720370456776096	0.9424256861358921	hypothetical protein	False
SteCoe_10667	803.0660662704631	0.6326370006968911	0.1612288997148412	3.9238436894118216	8.714729076343863e-05	0.0019805463561999716	Ribosomal_S19e domain protein	True
SteCoe_10668	0.0						hypothetical protein	False
SteCoe_10669	184.4528921699737	-0.07166830413593772	0.17604760878344125	-0.407096152178346	0.683937369372823	0.8402825036801799	hypothetical protein	False
SteCoe_1067	119.6502992193658	-0.007177058984407569	0.19666606005886406	-0.03649363282235585	0.9708887556010606	0.9873389139547366	hypothetical protein	False
SteCoe_10670	0.0						hypothetical protein	False
SteCoe_10671	0.0						hypothetical protein	False
SteCoe_10673	53.3724131729895	0.3447748981721058	0.29312088632858396	1.1762208503477931	0.23950663467072042		Cation_efflux domain protein	False
SteCoe_10674	145.30748160200503	-0.556668200584359	0.1877052972597899	-2.965649924167633	0.003020440866447791	0.02646550167256693	Yip1 domain protein	True
SteCoe_10675	77.24636622967748	0.02297465426760436	0.24124589154234907	0.09523334934626779	0.9241294814079186	0.9674002157810443	CS domain protein	False
SteCoe_10676	889.1392046825307	0.05056575677676728	0.08316756030692819	0.6079985584542263	0.5431884299817697	0.7494127741526291	PUF domain protein	False
SteCoe_10678	586.9450727403068	0.2789442672021893	0.09739382820620433	2.8640856647672006	0.004182148915160749	0.03342057905077585	Rubis-subs-bind domain protein	True
SteCoe_1068	1399.604747554299	0.15286810814747495	0.06703037548807265	2.2805796183355147	0.02257333450171157	0.10827992103172275	hypothetical protein	True
SteCoe_10680	13.086885635775124	0.2655391515771584	0.6688256019537915	0.3970230068966533	0.6913504949076317		KIAA1430 domain protein	False
SteCoe_10681	1636.6689828590843	0.061141439203811494	0.06630111525240724	0.9221781409113112	0.35643566305181174	0.5956849227720742	hypothetical protein	False
SteCoe_10683	53.74832281858983	0.21912919651113164	0.2851636615618693	0.7684331001746141	0.4422299217776847		PAZ domain protein	False
SteCoe_10684	1.2943196199842397	-1.3242283695934005	2.2751315256157207	-0.5820447541972429	0.560536535881766		hypothetical protein	False
SteCoe_10685	218.6625950287773	-0.07665164651058785	0.1444629518313358	-0.5305972606740074	0.59569789435526	0.7842423931746928	DUF2804 domain protein	False
SteCoe_10686	119.78016488821616	-0.08688455150790468	0.19869865564951444	-0.43726793834559596	0.6619170443205209	0.8261398683394569	DUF2804 domain protein	False
SteCoe_10688	223.1177655765487	-0.0761448788050094	0.14745826190591702	-0.5163825873221822	0.6055872248775092	0.7898854186266595	CDPK family kinase	False
SteCoe_10689	20.333452865989678	-0.2985227705972812	0.4880373862929766	-0.6116801273459679	0.5407494125381327		hypothetical protein	False
SteCoe_1069	71.38818367313762	-0.26463025509222987	0.25672556593363877	-1.0307904245136006	0.30263910959059415	0.5461799137945458	PDEase_I domain protein	False
SteCoe_10690	1852.512374620978	0.18958121659031324	0.0632024489987842	2.9995865602290213	0.002703462941520512	0.024387810859988937	Rxt3 domain protein	True
SteCoe_10691	0.1851654511070828	1.2264448780870656	4.425378703051326	0.27713896603728494	0.781673402591444		hypothetical protein	False
SteCoe_10692	0.154808858304026	-0.6971292740310595	4.425373370536906	-0.15753004676902116	0.8748271296110333		hypothetical protein	False
SteCoe_10693	126.53624525388317	-0.044453381443871835	0.21259675981205808	-0.20909717289750773	0.834372381628622	0.9242229256271972	hypothetical protein	False
SteCoe_10694	900.6424985672385	-0.2484868145472754	0.0833698500985676	-2.9805357002980233	0.002877446962090669	0.02548909633774672	JmjN domain protein	True
SteCoe_10695	128.26854969430227	-0.6861584779876065	0.20523973423669686	-3.343204864981361	0.0008281673560340164	0.010522907465342997	DSPc domain protein	True
SteCoe_10696	25.851750885744924	0.31950387052066614	0.41421614270790474	0.7713457723591729	0.4405020083530202		hypothetical protein	False
SteCoe_10697	147.62326263735972	-0.3940584529331813	0.18205416641830427	-2.1645121377104695	0.030425066080784418	0.13297834077772	hypothetical protein	True
SteCoe_10698	24.158856375962156	-0.06951348079035982	0.47012087076944936	-0.14786299675780556	0.8824508914482863		hypothetical protein	False
SteCoe_10699	0.6372099060373416	-1.2287960379291165	2.9237722157681083	-0.42027762330530866	0.6742826546617404		hypothetical protein	False
SteCoe_107	516.1698324989019	-0.10348975400788077	0.1010970335805635	-1.0236675631576322	0.30599232121918907	0.5491136238162209	Thioredoxin_6 domain protein	False
SteCoe_1070	201.01919887462543	0.2195850911260988	0.15674833110817724	1.4008767402732718	0.16125093536511648	0.3803392410725284	hypothetical protein	False
SteCoe_10701	31.25887440115227	-0.5038936909902195	0.38444811190115635	-1.3106936291048121	0.18996129195225764		hypothetical protein	False
SteCoe_10702	20.07646411097483	0.17204604737715026	0.6139590899174019	0.2802239598737698	0.7793056854436549		Chitin_synth_2 domain protein	False
SteCoe_10703	42.647764736740704	0.6200366761507332	0.3191826709204671	1.9425762506550108	0.05206737871835676		hypothetical protein	False
SteCoe_10704	1406.2328030699653	0.1947901288450749	0.07225621807054423	2.69582513514477	0.007021451593495083	0.04856464549059398	DUF947 domain protein	True
SteCoe_10705	1924.475338516724	-0.07863246519614463	0.0946740666438927	-0.8305597085198949	0.40622240414640853	0.6412022128497831	hypothetical protein	False
SteCoe_10706	105.01889156774989	-0.25332833029627916	0.22149647886143767	-1.1437126747949553	0.2527428151789354	0.49327590693944934	hypothetical protein	False
SteCoe_10707	195.81938225639934	0.17125591112120353	0.15260877604915582	1.1221891398043937	0.2617820292246388	0.5024629514200554	Asp domain protein	False
SteCoe_10708	254.34261285643075	-0.013894232141596453	0.15411481386413686	-0.09015507200913991	0.9281639862195222	0.9689306242488047	Kinesin domain protein	False
SteCoe_10709	193.16230987055846	-0.24285900155053103	0.16266384537066128	-1.4930115601111573	0.13543416091819444	0.34211087112381044	cNMP_binding domain protein	False
SteCoe_1071	241.2486515119217	-0.46731834332268946	0.1565293753191946	-2.9854993183850262	0.002831157689912449	0.02520496231589739	hypothetical protein	True
SteCoe_10710	0.464426574912078	-2.206596241338735	4.261550768658115	-0.5177918464722532	0.6046035077225377		hypothetical protein	False
SteCoe_10711	1244.160622954693	-0.4107125120082633	0.09278926029216723	-4.426293632636421	9.586600821097e-06	0.0004027657904357822	hypothetical protein	True
SteCoe_10712	1831.5862599227803	0.21350401157904772	0.06591756653494199	3.238954694510335	0.0011996862828463648	0.013653513165077128	CAMK related kinase	True
SteCoe_10713	143.65015786275822	-0.10733648858590031	0.17724298789030904	-0.6055894783963358	0.5447873908486986	0.7505790523801406	RabGAP-TBC domain protein	False
SteCoe_10714	0.5127576405363725	1.1577493544551238	3.153650991591352	0.36711397600497203	0.7135340027099373		hypothetical protein	False
SteCoe_10715	2164.556195610102	0.033024256448194705	0.06070255879705049	0.5440340094823044	0.5864180696943287	0.7784757872120973	MTS domain protein	False
SteCoe_10716	185.35337184752984	0.20741674462836335	0.18834303246712664	1.1012711323131414	0.2707786711785992	0.511402034821695	hypothetical protein	False
SteCoe_10717	61.95945400020437	-0.11311896966333121	0.2883914694497321	-0.3922410391651628	0.6948801238404585		NEK family kinase	False
SteCoe_10718	147.07438911415042	0.33724442925149983	0.18394004986303325	1.8334475254444107	0.06673604544877074	0.22065252717277115	hypothetical protein	False
SteCoe_10719	1570.1365503167508	0.05276374166277239	0.07363467161817873	0.7165611050236044	0.47364495111544647	0.6952787308924918	hypothetical protein	False
SteCoe_1072	0.0						hypothetical protein	False
SteCoe_10720	120.22644955875717	-0.281110205919179	0.2056892910600804	-1.3666739987793952	0.1717275112751271	0.3938257920918971	hypothetical protein	False
SteCoe_10723	863.7830216414604	0.10758493635498255	0.08140429446830863	1.321612539702881	0.18629720558875984	0.41269535512798916	hypothetical protein	False
SteCoe_10724	591.1567536632186	-0.22791771313904446	0.09891140838346851	-2.30426112481821	0.021207989806568222	0.103819737599966	FAT domain protein	True
SteCoe_10725	74.53850041156767	0.09702776533988845	0.2585599807034279	0.3752621154902573	0.7074655382765505	0.8546090178982666	TTL domain protein	False
SteCoe_10726	0.0						hypothetical protein	False
SteCoe_10727	0.0						Bac_globin domain protein	False
SteCoe_10728	274.76930067347035	0.06296646339907913	0.13704172419857752	0.4594692876735764	0.645897201987552	0.8153301529531709	Carb_anhydrase domain protein	False
SteCoe_10729	49.74520937555784	0.14860953416385508	0.32402501068863754	0.45863599802997035	0.6464955815385065		FMO-like domain protein	False
SteCoe_10730	214.93930225164638	0.2267709355267504	0.14761156011857438	1.5362681306571677	0.1244726323556876	0.3250159900217389	UBA_4 domain protein	False
SteCoe_10731	4118.210399738928	0.13417759203029334	0.07848454205631038	1.7096053377495	0.08733887793722335	0.2594026180987602	hypothetical protein	False
SteCoe_10733	8228.57209836996	0.07125990463511854	0.043499454885790045	1.6381792558599855	0.10138430562530165	0.2845481452096865	Patatin domain protein	False
SteCoe_10735	179.12810885464197	-0.13096282882608207	0.16618601855529144	-0.788049620326572	0.4306676820411396	0.6619689469332936	MYCBPAP domain protein	False
SteCoe_10736	228.53050233683004	0.011041385238928069	0.14642836806729434	0.0754046868421955	0.9398927302677593	0.9737251390005304	hypothetical protein	False
SteCoe_10737	379.68335793903094	0.36630754365487644	0.11526395977184084	3.177988543686714	0.0014830061053356669	0.01591184180192675	MAPK family kinase	True
SteCoe_10738	1489.6878145456592	0.1344488565483144	0.0736789027186101	1.824794501375694	0.06803204595385588	0.2232546460891835	Asp domain protein	False
SteCoe_10739	363.0591362129533	0.021834138735012016	0.1367494028111173	0.1596653315200947	0.8731447119223463	0.94276308558833	MORN domain protein	False
SteCoe_1074	68.69424801333138	-0.47560675681718473	0.2575155994263256	-1.8469046452980193	0.06476096138124827		Ion_trans domain protein	False
SteCoe_10740	148.04177575886288	-0.10001845545517159	0.1838613930880477	-0.5439883478271844	0.5864494912283678	0.7784757872120973	ACT_6 domain protein	False
SteCoe_10741	36.55255645586501	-0.6872598184370678	0.3530869903866699	-1.946432004431659	0.05160286828560441		hypothetical protein	False
SteCoe_10742	282.4808886291214	0.17696178241768126	0.6317846444371179	0.2800982644574142	0.7794021161973375	0.8936437703164176	zf-RING_2 domain protein	False
SteCoe_10743	306.323126929011	-0.30245659103713796	0.15989344237158798	-1.891613480521841	0.05854249845966176	0.20292327069999083	hypothetical protein	False
SteCoe_10745	0.0						Lectin_leg-like domain protein	False
SteCoe_10746	477.4880859162206	0.35684196226066556	0.11703549682691682	3.049006258232896	0.002295996986628602	0.021717457580929266	IPK domain protein	True
SteCoe_10747	689.6441703852984	0.0902460605721861	0.11194484742272397	0.8061653809880206	0.42014749705070265	0.6525303284091812	DEAD domain protein	False
SteCoe_10748	1004.598773467335	-0.34607060005450685	0.11060467023648494	-3.128896811631641	0.0017546391532888889	0.017858238537303596	hypothetical protein	True
SteCoe_10749	279.44684723388264	-0.21613428476887717	0.14593644260162944	-1.481016536485479	0.13860216697084118	0.34679796050627704	hypothetical protein	False
SteCoe_1075	110.40130264063902	0.030501643759265933	0.20841094661365073	0.1463533670129595	0.8836424385694428	0.9481805919103207	hypothetical protein	False
SteCoe_10750	0.0						hypothetical protein	False
SteCoe_10751	893.3309069083206	-0.06839491274669827	0.08411892476293993	-0.8130740251310351	0.41617561785279844	0.649203177689005	hypothetical protein	False
SteCoe_10752	77.82542416443049	-0.7521914315425655	0.2625001905663456	-2.865489087530597	0.004163656230199289	0.033313806926122076	hypothetical protein	True
SteCoe_10753	7513.694855715424	0.028511864821323993	0.07792627132295601	0.3658825751223232	0.7144526992203991	0.8583022722347112	Cpn10 domain protein	False
SteCoe_10754	5085.33482109105	0.1441901964214862	0.06600907782243022	2.1843994974353307	0.028932905127012108	0.12839488918261888	DUF908 domain protein	True
SteCoe_10755	128.24698437278397	0.025822487518583247	0.19753439629935085	0.13072400555218194	0.8959936416147175	0.9539080890576813	zf-met domain protein	False
SteCoe_10756	81.38245432084813	-0.09498244153223263	0.2542042045684404	-0.37364622545674747	0.7086675378727045	0.8553543078198285	hypothetical protein	False
SteCoe_10757	96.35620370071342	-0.1421183359103547	0.2216201120074616	-0.6412700301566935	0.5213472573236838	0.7331854195261346	hypothetical protein	False
SteCoe_10758	8666.15015999805	0.23321645146602402	0.05925888654621004	3.9355523712745093	8.300556014368757e-05	0.0019191461263007436	Ribosomal_S24e domain protein	True
SteCoe_10759	109.66142008830131	-0.23751956741722904	0.23310087592195422	-1.0189561342392994	0.3082237921600506	0.5507745445988812	predicted pseudokinase related to CAMK kinases	False
SteCoe_1076	6863.746769654139	0.20265634887671066	0.06637210300252736	3.053336261908016	0.0022631218785026386	0.021504560622808217	Ribosomal_L28e domain protein	True
SteCoe_10760	225.88834945443213	-0.044168274110782293	0.2151503725323718	-0.20529025160826378	0.8373453599558863	0.9251752100255459	hypothetical protein	False
SteCoe_10762	101.01526904120482	0.4221765807258903	0.21213708629640413	1.9901120925928668	0.046578589003573485	0.17597481326448772	hypothetical protein	True
SteCoe_10763	31.018224427532513	0.658288608895958	0.5463872900368927	1.2048021996476337	0.2282796706414818		hypothetical protein	False
SteCoe_10764	1003.2915074663509	0.1482028125691572	0.08740837993552901	1.6955217872527688	0.08997648075662093	0.26447851487380425	Akt family kinase	False
SteCoe_10765	104.14810435918154	-0.4487189739991047	0.2118846955014833	-2.1177507556035984	0.03419618185788344	0.14320344936514068	TTL domain protein	True
SteCoe_10766	1071.1078040820487	-0.10290796817544269	0.0739213391426368	-1.3921280291861868	0.1638836318691531	0.38374246535579726	hypothetical protein	False
SteCoe_10767	206.8487000828923	0.13657278550819663	0.15690049598900752	0.8704420253570451	0.384058888722847	0.6217002870224946	Amidohydro_1 domain protein	False
SteCoe_10768	444.16021248268356	0.18740610614088768	0.11601259943122555	1.615394423189229	0.10622530717214326	0.2932561948127233	Ras domain protein	False
SteCoe_10769	1173.2831287276256	0.19166767378287974	0.0756757067208102	2.5327503645258025	0.01131715181076953	0.06798808851833968	SUI1 domain protein	True
SteCoe_1077	998.3047448959359	-0.0828115670657615	0.07855896181391825	-1.0541326559523068	0.2918221870198243	0.5346292903754568	hypothetical protein	False
SteCoe_10770	0.3326828312615453	0.264655731212735	4.123790215011077	0.06417778728155406	0.9488286641076031		ACBP domain protein	False
SteCoe_10771	0.614371001162022	-2.6107859546711385	3.4933623857012974	-0.7473561762035803	0.4548485912269662		Tetraspannin domain protein	False
SteCoe_10773	5.289673766513789	1.1291427244909962	0.9231501831208623	1.223140876897995	0.22127649171753838		hypothetical protein	False
SteCoe_10774	128.0027722915514	0.019199069379465486	0.23282977994600357	0.08245968099062764	0.9342811790121675	0.9713990677910133	hypothetical protein	False
SteCoe_10775	14.275433846733248	-0.7574483531514048	0.6620793687716919	-1.1440446400809077	0.2526051244796187		hypothetical protein	False
SteCoe_10776	360.61648993318926	-0.16878996827103637	0.12834021752289	-1.315175955977572	0.1884507739023924	0.4151179110539743	NTP_transf_2 domain protein	False
SteCoe_10777	174.79386049172274	-0.10231583514675241	0.1663785497627281	-0.6149580898058356	0.5385823984327793	0.7461560694901631	KIAA1430 domain protein	False
SteCoe_10778	111.38564576286875	0.18702985802869593	0.20071073701131556	0.9318378319648722	0.35142033986829246	0.5910729119399728	hypothetical protein	False
SteCoe_10779	32.256333059819866	0.043766518290747486	0.3825752630001521	0.11439976005644172	0.9089209041949051		Ion_trans_2 domain protein	False
SteCoe_1078	0.17787397295751928	1.2264448780870656	4.425378703051326	0.27713896603728494	0.781673402591444		hypothetical protein	False
SteCoe_10780	200.22800369127037	-0.18476189072964072	0.16466592570861127	-1.122040822559676	0.2618450832028866	0.5025257071974086	CAMK related kinase	False
SteCoe_10781	1375.0683489670573	-0.10783501234313142	0.08174536592965086	-1.3191574973917546	0.18711646420946715	0.41345723532699563	hypothetical protein	False
SteCoe_10783	191.88596753924298	-0.3058121410320117	0.16661290301751833	-1.8354649339484677	0.06643683018290322	0.22012783241294012	hypothetical protein	False
SteCoe_10785	926.6288523925732	0.2973914302563517	0.09104150229616872	3.266547923263638	0.0010886737951242727	0.012699843085569375	adh_short domain protein	True
SteCoe_10786	1739.8623482659548	0.18205409107357767	0.07761341814681333	2.3456522779244775	0.018993818047812493	0.09662570716923585	hypothetical protein	True
SteCoe_10787	0.0						zf-RING_2 domain protein	False
SteCoe_10788	321.27276037217484	0.04957470029334797	0.12221443157966481	0.40563704018074964	0.6850093089515202	0.840842207533445	LRR_8 domain protein	False
SteCoe_10789	71.59954628533647	0.3250680387729185	0.24976655322615576	1.3014874672934273	0.19309165160184527	0.4206657209226496	hypothetical protein	False
SteCoe_1079	1569.4022439428056	-0.17754689207541427	0.10318541794556134	-1.7206587482068894	0.08531276613415482	0.2558799608982699	hypothetical protein	False
SteCoe_10790	49.09750351147327	0.7890219249130769	0.3197055990935012	2.467964049269964	0.013588396603147476		hypothetical protein	False
SteCoe_10791	461.7507984910224	-0.2084206819369655	0.10596345458197816	-1.966910976611486	0.049193474860771406	0.1823843671005674	PP2C domain protein	True
SteCoe_10792	0.18295046204074286	1.2264448780870656	4.425378703051326	0.27713896603728494	0.781673402591444		hypothetical protein	False
SteCoe_10793	4346.085242541786	-0.4320708779881176	0.06608089236397124	-6.538514577077535	6.213283044259838e-11	4.2582347013644535e-08	CENP-T_C domain protein	True
SteCoe_10794	579.9784341455485	0.14357233638483163	0.11302666249271864	1.2702519318756387	0.20399490443690782	0.4345947885694208	hypothetical protein	False
SteCoe_10795	61.75442863691628	-0.2689679382573895	0.26787016320160445	-1.0040981609995843	0.3153313017588436		hypothetical protein	False
SteCoe_10796	371.02483368426624	0.2387390975647197	0.13689482014393115	1.743960051327797	0.08116605604498439	0.24879069648830301	SNF5 domain protein	False
SteCoe_10797	254.11869983537716	0.07270544296638566	0.15002086197007553	0.4846355500936138	0.6279348915109162	0.805182311243213	WD40 domain protein	False
SteCoe_10798	967.7184059561974	0.3152197975883147	0.09770463740164849	3.2262521613226545	0.0012542280311585183	0.014127619389490222	adh_short domain protein	True
SteCoe_10799	0.0						hypothetical protein	False
SteCoe_1080	21.893034611904127	-0.34678647197844437	0.4453771140380623	-0.7786355900379912	0.43619440785112296		hypothetical protein	False
SteCoe_10800	406.83451661966814	0.2051727245399957	0.1284833233664744	1.5968821413093377	0.11029198134933078	0.30058573915399195	WD40 domain protein	False
SteCoe_10801	1286.4835708575476	0.14862664097057285	0.08858631417978002	1.6777607505934267	0.09339381441667766	0.2701780429985698	DUF4246 domain protein	False
SteCoe_10802	1024.6236334355037	0.26368849174909675	0.07988103216188025	3.3010150797091304	0.0009633570464874358	0.011685499660683604	hypothetical protein	True
SteCoe_10804	180.43064296724415	-0.3451924742188173	0.16184423816053267	-2.1328684798554414	0.032935516682096766	0.13968455160608473	RRM_1 domain protein	True
SteCoe_10805	385.84792450733875	-0.12700911403615783	0.13095610016226472	-0.9698602346800472	0.33211616361467045	0.5738312128128368	Avl9 domain protein	False
SteCoe_10806	175.17714930446922	-0.1585157750658201	0.16069119325510256	-0.98646211939052	0.3239063950574378	0.566113416481086	CAMKL family kinase	False
SteCoe_10807	11.852457642201765	-1.0694669694514252	0.6194321445142184	-1.7265280449566283	0.08425245837980427		hypothetical protein	False
SteCoe_10808	188.9989128515111	-0.3556337705158317	0.16911765673028414	-2.102877827139074	0.03547645052368873	0.14655551009159318	hypothetical protein	True
SteCoe_10809	0.0						predicted pseudokinase related to TKL kinases	False
SteCoe_1081	346.2441544636001	-0.0600201854993144	0.1515891834413919	-0.3959397638850642	0.6921494657647691	0.8457976226493091	KIAA1430 domain protein	False
SteCoe_10810	341.7253948279843	-0.4499139471565371	0.13079561242639576	-3.439824462076071	0.0005820915923704739	0.008105302039540865	hypothetical protein	True
SteCoe_10811	118.59014086716195	-0.03411872521256809	0.20539450925071823	-0.16611313192856828	0.8680679199486873	0.9404533691841457	C2 domain protein	False
SteCoe_10812	1517.7874669626508	-0.1171401417505177	0.07837076630804084	-1.4946917998746063	0.13499489535844997	0.34163086200163467	Histone domain protein	False
SteCoe_10813	2680.791168238053	0.13632118779094762	0.05820306970988866	2.342164914504273	0.01917224127940133	0.09712784095600614	RHD3 domain protein	True
SteCoe_10814	96.94159557020305	-0.12907366375386733	0.2356882396638372	-0.5476457541452449	0.5839351662496586	0.7769859319876994	hypothetical protein	False
SteCoe_10815	0.29988885249988806	-1.5803617415936722	4.324034754145568	-0.36548312662809584	0.7147507999652047		hypothetical protein	False
SteCoe_10816	0.0						WD40 domain protein	False
SteCoe_10817	154.0615759997651	0.20805402797130296	0.17105555784361395	1.2162950481943096	0.2238725471822398	0.4587692797844984	hypothetical protein	False
SteCoe_10818	0.0						hypothetical protein	False
SteCoe_10819	0.0						hypothetical protein	False
SteCoe_1082	777.5959642831666	-0.0510765240954026	0.0894857277134572	-0.570778440322406	0.5681498391836108	0.7661804694609591	hypothetical protein	False
SteCoe_10820	11.124129555115166	-0.26419956735528327	2.1810868437681363	-0.12113207143042552	0.9035864268770375		hypothetical protein	False
SteCoe_10821	75.28235489441299	-0.040504002225853195	0.24231225418982158	-0.1671562272460366	0.8672471253583487	0.9400899770947675	Ras domain protein	False
SteCoe_10822	79.78775685795428	-0.07685630403242075	0.2634649157143131	-0.2917136189615452	0.7705055954895057	0.8903083665173156	zf-DHHC domain protein	False
SteCoe_10823	10.38669606489332	-0.44813313155776485	2.241468951015242	-0.19992832439404937	0.8415366379676223		hypothetical protein	False
SteCoe_10824	239.6381853025256	-0.3472713337430237	0.16988867568380173	-2.0441111353965002	0.040942569334905	0.16129180673321383	hypothetical protein	True
SteCoe_10825	3265.1102563829577	-0.0733289366192879	0.06765015053789962	-1.0839434359899442	0.2783898791789571	0.5197827720307941	hypothetical protein	False
SteCoe_10826	0.0						hypothetical protein	False
SteCoe_10827	106.5806901691869	0.18798865065919548	0.20658334391456856	0.9099893878033903	0.3628281064293112	0.6020415527049424	RINGv domain protein	False
SteCoe_10828	1725.3374518772043	0.17284478455814642	0.06853876528195837	2.521854367336331	0.01167380271449614	0.06970274090161035	WD40 domain protein	True
SteCoe_10829	1131.7091466486297	-0.06455484118238876	0.09295480986764117	-0.6944755335878664	0.48738403912118045	0.7060648460156917	DUF4246 domain protein	False
SteCoe_10830	334.7007767772174	0.2860718763595221	0.1266923786764852	2.2580038306015218	0.02394542061728096	0.11265778341911785	EF-hand_8 domain protein	True
SteCoe_10831	1739.8267491504196	-0.3434163433680759	0.09031639343084034	-3.8023699831531306	0.00014331848317215707	0.002826544653281094	Peptidase_M14 domain protein	True
SteCoe_10832	29.60471773460627	-0.23403230673800435	0.41530068997549296	-0.5635249648918587	0.5730774653149584		hypothetical protein	False
SteCoe_10833	347.831969636736	-0.284505603707609	0.12264745584553863	-2.3197024491556792	0.020356979264001793	0.10109803266277703	PKG family kinase	True
SteCoe_10834	5163.720848697707	0.043814354142287924	0.05362113476732342	0.8171097894964408	0.4138656889905662	0.6468755802874295	Kinesin domain protein	False
SteCoe_10835	1096.0840108170198	0.07736733891781906	0.08362714943548447	0.9251461928342466	0.3548898677851837	0.5943104528403226	hypothetical protein	False
SteCoe_10836	705.6372605747262	-0.006856235023112786	0.08721016568322244	-0.07861738329929345	0.9373369604612782	0.9725944180314868	hypothetical protein	False
SteCoe_10837	0.0						PCO_ADO domain protein	False
SteCoe_10838	41.46001158878175	-0.20728143066100788	0.3402971637899419	-0.6091188899504264	0.5424456375406186		hypothetical protein	False
SteCoe_10839	60.08796784818244	-0.1401921238528738	0.2733175835151913	-0.5129275696420087	0.6080019873598976		zf-DHHC domain protein	False
SteCoe_1084	1711.96758245066	0.1584350396487865	0.0638061045211674	2.483070245986046	0.013025539856545738	0.0749462695548544	hypothetical protein	True
SteCoe_10840	695.2494085275948	0.20597068104804553	0.09728190768362088	2.11725577707523	0.03423814589641335	0.14333094522055256	hypothetical protein	True
SteCoe_10841	3569.5504018302213	0.1348407765325587	0.05398629180969474	2.4976854681533114	0.012500705401941722	0.07304901949639858	ABC_membrane_2 domain protein	True
SteCoe_10842	288.65378368727085	-0.17690357649710484	0.16142084121675535	-1.095915342552077	0.2731158241694853	0.5140052467056537	hypothetical protein	False
SteCoe_10843	772.222815321995	0.14125905258272822	0.09173876051021504	1.5397968295745519	0.12360988499376153	0.3236495209883219	EF-hand_7 domain protein	False
SteCoe_10844	0.0						hypothetical protein	False
SteCoe_10845	107.32154479068974	0.19300673143750188	0.2259617743926642	0.8541565579233997	0.3930182498434498	0.6301566923027268	CDC50 domain protein	False
SteCoe_10846	202.4276684663632	0.17936962241624937	0.15283746750060653	1.17359719020166	0.24055640719663807	0.4790377341532252	CDC50 domain protein	False
SteCoe_10847	15.872818314202307	-0.03806762942751558	0.5914003541079138	-0.06436862805897021	0.948676709388242		Ras domain protein	False
SteCoe_10848	0.0						zf-DHHC domain protein	False
SteCoe_10849	814.7457586346706	0.3461392019330128	0.11534328452070323	3.000948025464659	0.0026914049922974847	0.0243202319266898	RINGv domain protein	True
SteCoe_1085	253.73804435079532	0.18095605707537823	0.18672206704020491	0.9691198257590778	0.3324854069293496	0.5741769192977519	CDPK family kinase	False
SteCoe_10850	7.002030318543208	-0.4871715273388688	0.7986163501284611	-0.6100194758853923	0.5418489062443448		Arf domain protein	False
SteCoe_10851	227.52857323987098	-0.05624909809940689	0.1644492744078165	-0.3420452799318237	0.7323168166161997	0.869472323411199	Med7 domain protein	False
SteCoe_10852	364.1781032062797	-0.0058353600878125545	0.11948933450005113	-0.04883582381831792	0.9610501329439385	0.9828381264495727	hypothetical protein	False
SteCoe_10853	647.5869600244599	0.27733222590819423	0.10589367244722504	2.618968815595759	0.008819600959520491	0.05736140825718977	hypothetical protein	True
SteCoe_10854	644.645675314633	-0.11794560113305803	0.08947744651195765	-1.3181601144294608	0.18745005430007267	0.41371920693903363	MORN domain protein	False
SteCoe_10855	0.8966613429371599	3.4258694478332874	3.158324260828338	1.0847111204898194	0.27804962100324293		hypothetical protein	False
SteCoe_10856	488.8434780971338	0.0005820149978306645	0.10416608710850306	0.005587375065979172	0.9955419428952883	0.997889071079196	EF-hand_7 domain protein	False
SteCoe_10857	414.7895022482171	0.15541042585589213	0.11151047176369386	1.393684587625352	0.16341287239890911	0.3831981344959391	hypothetical protein	False
SteCoe_10858	776.872186406866	0.011024325880248395	0.09024723104384949	0.12215694324063943	0.9027747253202492	0.9570928174439254	Kelch_6 domain protein	False
SteCoe_10859	67.45615095933461	-0.22534360541719986	0.2892205838332036	-0.7791409671835728	0.4358966799037164		TauE domain protein	False
SteCoe_1086	728.1004815780229	0.10414325007747445	0.0921796628388415	1.1297855391329537	0.25856660304230517	0.4990867955747927	Kinesin domain protein	False
SteCoe_10861	277.6547845246079	-0.018966104349939252	0.14409379240106196	-0.13162332695880571	0.8952822338065967	0.9534518850877712	KH_1 domain protein	False
SteCoe_10862	49.63983358736382	-0.47988295765608924	0.2996408090767105	-1.6015273725056434	0.10926016234882421		IQ domain protein	False
SteCoe_10864	86.21080486286081	0.20870069180251946	0.23186017852366567	0.9001144272871231	0.3680593590025788	0.6066663606229848	zf-rbx1 domain protein	False
SteCoe_10865	0.3659009240814857	2.129126562764838	4.322415219950865	0.4925779811568035	0.6223108093219922		Acetyltransf_3 domain protein	False
SteCoe_10866	0.0						WWE domain protein	False
SteCoe_10867	506.0147058271894	-0.14076147978570722	0.1134820615809855	-1.2403852893107161	0.2148329194746541	0.44764852798086835	Ank_4 domain protein	False
SteCoe_10868	250.02125722795526	-0.35538128092229954	0.13835208780752045	-2.5686730612747715	0.0102088722579873	0.0632996260927112	hypothetical protein	True
SteCoe_10869	1224.1451996437274	0.22813091370024333	0.0757118019980843	3.013148646310328	0.0025855224065360447	0.02358697666295424	hypothetical protein	True
SteCoe_1087	0.0						hypothetical protein	False
SteCoe_10870	192.61616377900876	0.32233720136396565	0.15550976807908914	2.072777841196647	0.038192959561965154	0.15402901731398635	CDPK family kinase	True
SteCoe_10871	0.17787397295751928	1.2264448780870656	4.425378703051326	0.27713896603728494	0.781673402591444		hypothetical protein	False
SteCoe_10872	353.45522132758464	-0.36350607585950123	0.12838271199209456	-2.831425432747401	0.00463410374530557	0.03633346007198833	hypothetical protein	True
SteCoe_10873	200.56798057257163	0.4191742802474199	0.16191180216204992	2.5889050374962044	0.009628164203739157	0.06102753443705302	SNARE domain protein	True
SteCoe_10874	0.0						hypothetical protein	False
SteCoe_10875	0.7740442915201301	-2.943814394671883	3.642345469842198	-0.8082194341657057	0.41896427201008046		hypothetical protein	False
SteCoe_10877	184.22396863915728	0.002130965851294292	0.18142706153317528	0.011745578819864362	0.9906285994800159	0.9956925734209873	RRM_1 domain protein	False
SteCoe_10879	156.52441170356485	0.20967417840963892	0.1734849929193684	1.2086012448759207	0.22681607792479797	0.4623746403183528	zf-CHCC domain protein	False
SteCoe_1088	145.79416725555106	-0.08538795030595235	0.18694053837474267	-0.45676529579038067	0.6478397525578788	0.8163743743868079	Ribosomal_S9 domain protein	False
SteCoe_10881	355.23965082576996	0.07987938613396706	0.12201280113493908	0.6546803728046953	0.5126735646146938	0.7259229833940994	Kelch_4 domain protein	False
SteCoe_10882	20.47859927968891	-0.26811451607161146	0.5777653731929175	-0.46405431774134254	0.6426088298855115		ABC_membrane domain protein	False
SteCoe_10883	11.65669252923795	-0.7356602702922956	0.7003759644073022	-1.0503790930559032	0.2935438539934976		hypothetical protein	False
SteCoe_10884	342.64933991814246	-0.38138792604649946	0.13702781312972515	-2.7832884239744597	0.005381094617070603	0.040304913267409634	Kelch_4 domain protein	True
SteCoe_10885	165.39602244487978	-0.10526584535888285	0.16555551365341273	-0.6358341261847363	0.5248845419243036	0.7354208932966539	hypothetical protein	False
SteCoe_10886	72.71262444044635	-0.701438592377859	0.3406206157460956	-2.059295767642917	0.03946591368548182	0.15756907938035716	AMPK subfamily kinase	True
SteCoe_10887	115.27242044475646	-0.2823937329996396	0.1992829089204381	-1.4170494325350438	0.15646847539905603	0.37335547100170796	hypothetical protein	False
SteCoe_10888	0.0						hypothetical protein	False
SteCoe_10889	236.65799133184723	0.086087817355141	0.1525163540841247	0.5644497462066057	0.5724480917096235	0.7690437778559368	DUF4485 domain protein	False
SteCoe_1089	606.0655496658109	-0.2947504088111822	0.11521373793637649	-2.5582922148915066	0.010518766082937964	0.06462191507331143	ANAPC4_WD40 domain protein	True
SteCoe_10890	34.304279216028604	-0.013757197134806014	0.36530776075284077	-0.03765919756660695	0.9699594085275355		hypothetical protein	False
SteCoe_10891	157.31004782878998	-0.0760347312748281	0.16948765306309194	-0.4486151639997286	0.6537092928881678	0.8205813194159423	zf-HC5HC2H_2 domain protein	False
SteCoe_10892	118.63120743578052	-0.3164889627986127	0.20458575210620114	-1.546974603755995	0.12186936970672797	0.320623458137986	hypothetical protein	False
SteCoe_10893	149.34765747234783	-0.19003573341224872	0.18216266847110885	-1.0432199693121456	0.29684642683616547	0.5399020556430539	hypothetical protein	False
SteCoe_10894	33.73102282483175	0.0799916640510194	0.3923463839464384	0.20388021229205353	0.8384471086035032		hypothetical protein	False
SteCoe_10895	303.72738662988246	0.3222733417744555	0.13552450529364143	2.377970988170624	0.01740819549996031	0.09153722757247541	hypothetical protein	True
SteCoe_10896	2257.9347478980494	-0.24918581999808728	0.11151250495149913	-2.2345997886646645	0.025443634735702853	0.11757361006925818	zf-C3HC4_3 domain protein	True
SteCoe_10897	560.1781949709845	-0.42398400813364173	0.11678486542094199	-3.6304704946606243	0.00028290504536145885	0.004756202621880108	Ank_2 domain protein	True
SteCoe_10898	5848.873409646309	0.0015191016331362877	0.05390265727266267	0.028182314379271184	0.9775167427028446	0.9897012919170899	hypothetical protein	False
SteCoe_10899	552.2279012464903	-0.08634083710579148	0.10544177201611139	-0.8188485023999661	0.41287285440274846	0.6462704561119009	DUF3657 domain protein	False
SteCoe_1090	366.30920184372667	0.0441212327859515	0.1255363193669457	0.35146189571628333	0.7252418541593464	0.8650539561676183	RINGv domain protein	False
SteCoe_10900	1479.7555503416243	-0.02369769681866487	0.10763526738262366	-0.22016665536235347	0.8257413646344489	0.9196827874491735	PKG family kinase	False
SteCoe_10901	89.13030254670501	-0.4665861971573482	0.2554654480692545	-1.826416060111819	0.06778761454557686	0.22265241494668955	cNMP_binding domain protein	False
SteCoe_10902	32.33799049862753	0.34060259981260904	0.39941022860214437	0.8527638388346983	0.39379028088966106		hypothetical protein	False
SteCoe_10903	0.14994442624994403	-0.6971292740310601	4.425373370536906	-0.15753004676902127	0.8748271296110333		hypothetical protein	False
SteCoe_10904	9223.726345723191	0.18697925766772722	0.049339962729915546	3.789610841241251	0.0001508834752916873	0.00294397286176334	AARP2CN domain protein	True
SteCoe_10905	0.0						hypothetical protein	False
SteCoe_10906	13.878938942625027	-0.9366944978657245	0.6414885259331842	-1.4601890135183622	0.144238133931959		Kelch_5 domain protein	False
SteCoe_10907	101.24090833244308	-0.03654215836516278	0.2284385148080861	-0.15996496210747246	0.8729086749291395	0.94276308558833	dCache_1 domain protein	False
SteCoe_10908	94.3097855295049	0.03065758215574748	0.22535980508842257	0.13603837713525985	0.8917909423933617	0.9520372316341285	Cyclin	False
SteCoe_10909	259.3614662087254	-0.2775360893302591	0.13865613357834972	-2.0016142248293196	0.045326237922789364	0.1728181022052666	Nup84_Nup100 domain protein	True
SteCoe_1091	74.23501382956512	0.23252999360935375	0.2832872232006003	0.8208276779383569	0.4117444306949404	0.6453203108390436	hypothetical protein	False
SteCoe_10910	0.0						hypothetical protein	False
SteCoe_10911	0.0						pseudokinase domain containing protein	False
SteCoe_10912	1760.1948972182543	-0.3588216138260936	0.06579599339436257	-5.453548085753769	4.937458631690062e-08	8.141609417413138e-06	DSPn domain protein	True
SteCoe_10913	1184.6842156333266	-0.1907429036509675	0.07993699109206799	-2.3861656667972153	0.01702507971956228	0.09010617883554403	Med31 domain protein	True
SteCoe_10914	330.32623075404905	-0.09581041429284767	0.1279134044457944	-0.7490255982784747	0.45384177681585036	0.6804480068658993	RabGAP-TBC domain protein	False
SteCoe_10915	6051.808152300353	0.1704184555078196	0.05208862351219266	3.271702034282569	0.0010690217730480941	0.012554743033769097	DUF1620 domain protein	True
SteCoe_10916	475.4026342784376	-0.3789514233873286	0.11157370512937644	-3.3964223286114916	0.0006827293060529187	0.009135409646764221	LRR_4 domain protein	True
SteCoe_10917	8019.438826867018	0.2745228273120981	0.05745593284489433	4.777971807597113	1.7707220014140192e-06	0.00011803557511553453	hypothetical protein	True
SteCoe_10918	23.47438321465555	-0.42701529093281027	0.4669730887555944	-0.9144323328582702	0.36048971881152503		EF-hand_7 domain protein	False
SteCoe_10919	354.7165817341215	-0.0873975047322382	0.13745785117509102	-0.6358131164215061	0.5248982373249065	0.7354208932966539	His_Phos_1 domain protein	False
SteCoe_1092	128.43105668577414	-0.27861644849476797	0.1891100795744619	-1.473303004904416	0.14066935081301224	0.34965652642867184	hypothetical protein	False
SteCoe_10920	0.0						kinase related to Ciliate-C1 family	False
SteCoe_10921	582.5186810014014	0.10190843956305573	0.09636329082496276	1.0575442026794764	0.29026329226019165	0.5328957970477958	CAMK related kinase	False
SteCoe_10923	129.5697927622748	0.035275885754695854	0.20005510177749877	0.17633084805770008	0.8600340284629727	0.9369978808757338	hypothetical protein	False
SteCoe_10924	36.605529055506715	-0.10126603133586642	0.36441940163599434	-0.27788320512368736	0.7811020167215061		hypothetical protein	False
SteCoe_10925	0.0						hypothetical protein	False
SteCoe_10926	24.895849169308196	0.1924474171039375	0.5786894816171243	0.33255730960609653	0.7394684727441692		CRAL_TRIO domain protein	False
SteCoe_10927	153.04363407590802	-0.03901358638774715	0.1720759546404135	-0.2267230565088173	0.8206390974314515	0.9165530681283948	hypothetical protein	False
SteCoe_10929	32.84398850545089	-0.5549168706196174	0.3773387321336788	-1.4706067078823712	0.14139750883547866		Tim17 domain protein	False
SteCoe_1093	29.381971415541074	-0.3540921070265233	0.4042961761168537	-0.8758235371590061	0.3811259723633956		zf-CCCH domain protein	False
SteCoe_10930	5.358759839331643	-0.9401729261700017	1.3436805085657268	-0.6996997576258379	0.484114827873097		hypothetical protein	False
SteCoe_10931	2515.514543742017	0.07809423753009638	0.062344744925604906	1.2526194087935578	0.21034424798938345	0.44258463999377995	hypothetical protein	False
SteCoe_10932	100.07336137076133	-0.30460913659480315	0.2159677098906508	-1.4104383324203118	0.15841029341391855	0.3760251266219989	hypothetical protein	False
SteCoe_10933	37.95055730846204	0.3797709642683284	0.3470392620274921	1.0943170004731146	0.27381597173756334		hypothetical protein	False
SteCoe_10934	0.1851654511070828	1.2264448780870656	4.425378703051326	0.27713896603728494	0.781673402591444		Methyltransf_25 domain protein	False
SteCoe_10935	222.17473155934127	-0.18024008693934326	0.15499212781948263	-1.1628983321608863	0.24487075420335525	0.4838072531922328	MFS_1 domain protein	False
SteCoe_10936	154.8574236455095	-0.29366474550902766	0.1903242206939381	-1.5429709599666364	0.12283782207247346	0.32243641841668647	EF-hand_6 domain protein	False
SteCoe_10937	0.0						Methyltransf_11 domain protein	False
SteCoe_10938	18.953740097391485	-0.6023282685594488	0.6724715951309684	-0.8956932499760696	0.37041661648226454		hypothetical protein	False
SteCoe_10939	72.46574815291117	-0.17139655089241562	0.2603188471727024	-0.6584100719326966	0.5102746651621384	0.7239041129226248	hypothetical protein	False
SteCoe_1094	187.02023201589046	0.04704636597750526	0.1690338426141683	0.2783251285654786	0.7807627880814445	0.8940999793960711	Guanylate Cyclase with N-terminal phospholipid ATPase domain	False
SteCoe_10940	115.81272073784112	0.11983869633010778	0.21151475911010248	0.5665736841925372	0.5710038582896152	0.7679802291272876	hypothetical protein	False
SteCoe_10941	326.3303471823422	0.21279083858421757	0.1274365603733949	1.6697785781468897	0.09496318022827258	0.2727393276042752	hypothetical protein	False
SteCoe_10942	97.94678998521523	0.5399160198254361	0.2656490628505828	2.0324408978966275	0.04210904130834149	0.16443970529437985	hypothetical protein	True
SteCoe_10943	0.5107688612482062	1.151003241138271	3.1571313724628993	0.36457248855006164	0.7154305543306998		hypothetical protein	False
SteCoe_10944	40.36623218418535	0.11008702718348487	0.3366817032731872	0.32697656603619785	0.7436856094747872		hypothetical protein	False
SteCoe_10945	29.973482632863753	0.44169376478815986	0.387354124754169	1.1402841393995147	0.2541679433966213		DUF676 domain protein	False
SteCoe_10946	96.83157011102269	0.04717797053958372	0.2441580581835641	0.19322716968904685	0.8467810613483464	0.9305384304469903	hypothetical protein	False
SteCoe_10947	47.46262401972097	-0.22215585215133815	0.37386856253129164	-0.5942084315600737	0.5523727140927813		hypothetical protein	False
SteCoe_10948	35.89770237324014	-0.025699118295354574	0.41973447743121034	-0.06122708444784922	0.9511783599216846		PH domain protein	False
SteCoe_10949	1577.4226895550391	0.06683642194059766	0.06736402573691816	0.9921678701569738	0.32111564300679896	0.5637517744782348	MIF4G domain protein	False
SteCoe_1095	4209.730275386851	0.2200753395174087	0.06409044357233762	3.4338245649527144	0.0005951292394035664	0.008244964844826036	RrnaAD domain protein	True
SteCoe_10950	42.788405445441065	0.13002392041318978	0.3212405935235747	0.4047555727220003	0.6856571884256262		hypothetical protein	False
SteCoe_10951	0.7260788481292041	3.1192276820037264	3.3058085063667075	0.9435596998423706	0.3453946943411256		hypothetical protein	False
SteCoe_10952	0.0						hypothetical protein	False
SteCoe_10953	0.7406618044283312	3.1449644968155352	3.677222004776446	0.8552555414740947	0.39240969416775195		hypothetical protein	False
SteCoe_10954	70.0470453414206	0.23037456013967608	0.25262942226967666	0.9119070853661534	0.3618176313894349	0.6010430146229835	hypothetical protein	False
SteCoe_10955	1438.9220485029073	0.28740208014625307	0.07779770645369506	3.6942230465021972	0.00022056013888892894	0.00394543589394217	DUF1015 domain protein	True
SteCoe_10956	152.04992236527286	0.1443172176502577	0.1742401773415457	0.8282660167830697	0.4075198639585007	0.6424179224032404	Myb_DNA-binding domain protein	False
SteCoe_10958	65.68198246378184	-0.3466246270026384	0.2698314863721431	-1.284596663135838	0.19893326534739708		Vac14_Fab1_bd domain protein	False
SteCoe_10959	29.954663702660508	0.058197866166466376	0.38477382606321175	0.15125214405021786	0.8797768183910903		CK1 kinase	False
SteCoe_1096	18913.54945327432	0.12080837784057821	0.0455142953727866	2.654295246165902	0.007947425548942576	0.0530094250954561	Fer2_4 domain protein	True
SteCoe_10960	730.6393977201645	-0.306509869093912	0.10052234709519822	-3.0491714325336665	0.0022947349351584087	0.021717457580929266	14-3-3 domain protein	True
SteCoe_10961	37.56768368505701	0.07306463631694197	0.3632086596766701	0.20116435654916492	0.8405700611051843		Cupin_8 domain protein	False
SteCoe_10962	148.13877255723514	0.0027697586127013838	0.18310301398952217	0.015126777830428722	0.9879310377849583	0.9944150720424968	TTL domain protein	False
SteCoe_10964	2131.5022420810074	0.18484257626864828	0.06970857874126381	2.65164746730421	0.00801001259367351	0.05336196421380734	adh_short domain protein	True
SteCoe_10965	501.0391285726	-0.01698612948698904	0.10522035949064151	-0.16143386668907755	0.8717516947124085	0.9423494882067148	HECT domain protein	False
SteCoe_10966	0.0						hypothetical protein	False
SteCoe_10967	0.0						hypothetical protein	False
SteCoe_10968	22.127432154862287	-0.23177599319486109	0.44323207212474847	-0.5229224322233327	0.60102823340467		hypothetical protein	False
SteCoe_10969	215.90264917821824	-0.17794496969906676	0.14714655783048747	-1.2093043311557379	0.2265459475126863	0.4619673957203629	hypothetical protein	False
SteCoe_1097	62.0651257318541	-0.04380897884423405	0.2751278671299344	-0.1592313395994322	0.8734866134182124		Kelch_4 domain protein	False
SteCoe_10970	47.35073417030183	0.09313017017959449	0.31962281861249	0.29137522340826766	0.7707643617164498		Ion_trans_2 domain protein	False
SteCoe_10971	10731.509962199483	0.055878139533601545	0.07888914352152047	0.7083121585463572	0.47875142828164685	0.6994535722899738	Proteasome_A_N domain protein	False
SteCoe_10972	0.0						hypothetical protein	False
SteCoe_10973	0.14994442624994403	-0.6971292740310601	4.425373370536906	-0.15753004676902127	0.8748271296110333		WD40 domain protein	False
SteCoe_10974	1398.1607821314562	0.0683204197178207	0.07695599514059305	0.8877855402039078	0.37465612244175306	0.612961362511177	hypothetical protein	False
SteCoe_10975	0.0						hypothetical protein	False
SteCoe_10976	0.0						WD40 domain protein	False
SteCoe_10977	1430.8452130951712	-0.056158676989440263	0.07133345894494916	-0.7872697864375274	0.4311239524646765	0.6622851688954837	hypothetical protein	False
SteCoe_10978	258.42608568080294	-0.548060547193025	0.1793584741336987	-3.055671329945	0.0022455726475647682	0.021449326539086645	hypothetical protein	True
SteCoe_10979	1925.1324992377438	0.2697624662257257	0.0611086969762578	4.414469291180188	1.0125808777614805e-05	0.00041820925103930377	EF-hand_6 domain protein	True
SteCoe_1098	50.23723883684769	-0.43302340193810307	0.35824440538392277	-1.2087373743465477	0.22676375815430705		Kelch_4 domain protein	False
SteCoe_10980	231.67890955988037	-0.5795495929745655	0.1862464583026645	-3.1117348391814996	0.001859914760722436	0.01856235585725866	hypothetical protein	True
SteCoe_10981	411.57408671852477	-0.08263374591538038	0.11460873119315461	-0.7210074228647945	0.4709049477671975	0.6930852286294397	hypothetical protein	False
SteCoe_10982	0.0						UCH domain protein	False
SteCoe_10983	226.35014573549856	-0.024634726179148442	0.14523826418089847	-0.16961595016355455	0.8653121778988091	0.9395958356462861	Peptidase_C65 domain protein	False
SteCoe_10984	446.0781471151661	0.016786376516294783	0.1152447722043213	0.14565846411265976	0.8841910124070451	0.9481911446260678	hypothetical protein	False
SteCoe_10985	196.81074304239112	0.08981159300318449	0.16298282666117528	0.5510494255317688	0.5815997933190467	0.7756196453195507	hypothetical protein	False
SteCoe_10986	295.4002092316091	0.33681360940654453	0.13509423347831917	2.4931753246196005	0.01266063135324003	0.07359138781020595	Y_phosphatase domain protein	True
SteCoe_10987	136.28698054142373	-0.02685740339827747	0.18085466147981258	-0.1485026881724879	0.8819460646237293	0.9475421137119245	hypothetical protein	False
SteCoe_10988	1.2084657431134878	1.5951870997929627	2.0743014916813984	0.7690237442291609	0.4418792149915367		hypothetical protein	False
SteCoe_10989	37.593220345531606	-0.25669028989319626	0.3459933559906969	-0.7418936966526553	0.45815174520295754		hypothetical protein	False
SteCoe_1099	338.5768992221611	0.05429001450714079	0.12451920130571396	0.4359971308669928	0.6628388112421411	0.8267954708992945	C2 domain protein	False
SteCoe_10990	59.632337077070474	0.23049451040687288	0.27399898315489496	0.8412239627786192	0.40022247857408777		hypothetical protein	False
SteCoe_10991	59.095183250811594	0.4778070128024491	0.2730042687435672	1.7501814715258281	0.08008700494613136		hypothetical protein	False
SteCoe_10992	0.0						hypothetical protein	False
SteCoe_10993	3.563622619099622	-1.168687063220641	1.5350986396752397	-0.7613107281939123	0.44647149422618837		hypothetical protein	False
SteCoe_10994	5.796069218474082	-0.7339181605022945	0.95233773793598	-0.7706490368563255	0.44091498704547905		TPR_12 domain protein	False
SteCoe_10995	408.01096797363215	0.23278582132362405	0.8593757439368365	0.2708778121398009	0.7864850106056009	0.8973728093018799	hypothetical protein	False
SteCoe_10996	882.3636525195416	0.2609622996553004	0.08579479145629038	3.041703292539059	0.0023524365270623402	0.022066418081695544	TPH domain protein	True
SteCoe_10997	191.02080646472407	-0.11793437200016309	0.16245263690832748	-0.7259615740599754	0.46786232741942	0.6913862993826342	MutS_II domain protein	False
SteCoe_10999	14830.543223181225	0.14624582298851596	0.04766689180238941	3.068079697640052	0.0021543915253603913	0.020704627757527932	ATP-synt_ab_N domain protein	True
SteCoe_11	5.8019155432939655	0.957078961749724	0.8635995432937329	1.1082439415142167	0.26775647834519556		hypothetical protein	False
SteCoe_110	718.0352424753579	0.17520498415511976	0.10633135150339149	1.6477264859135314	0.09940881042994251	0.2808366123327411	Aldedh domain protein	False
SteCoe_1100	187.88720451463283	-0.1471804587724456	0.15925009469589332	-0.9242095526128503	0.35537722302276087	0.5948994640189427	C2 domain protein	False
SteCoe_11000	735.387541708773	0.18437198119122844	0.08535430721150565	2.1600782340645055	0.030766613690188214	0.1338243960411578	CTP_transf_like domain protein	True
SteCoe_11001	0.4498332787498321	-2.1647369039407	4.283407533713758	-0.505377292938515	0.6132938643461295		PX domain protein	False
SteCoe_11002	297.26062864406776	0.10836418150653886	0.13073811532128485	0.8288644917378322	0.40718108998850133	0.6420684846518423	hypothetical protein	False
SteCoe_11003	0.0						CDPK family kinase	False
SteCoe_11004	378.41500799315844	-0.023903723577571805	0.12262084058381832	-0.19494013793872378	0.8454398113930832	0.929483682758257	IMS domain protein	False
SteCoe_11005	7.873472481593203	0.08465392656270049	1.0499071611463828	0.08062991633495263	0.9357362738611656		CDPK-like predicted pseudokinase	False
SteCoe_11006	56.516003706975376	0.5136979010965536	0.29415468674229023	1.746352936904268	0.08074964252217527		CDPK family kinase	False
SteCoe_11007	0.0						CDPK family kinase	False
SteCoe_11008	51.95772029729705	-0.07596026475315054	0.2941037847914261	-0.25827707320060633	0.7961930790808625		IBR domain protein	False
SteCoe_11009	165.73423864795134	0.008266933316487389	0.1720887290647247	0.048038784186604656	0.961685332962025	0.9829324480677581	hypothetical protein	False
SteCoe_1101	167.4302802931791	0.10977442575175018	0.1675943098406359	0.655000911762063	0.5124671670298213	0.7258875825183112	hypothetical protein	False
SteCoe_11011	623.2092926073661	-0.146602019720029	0.10723349304038189	-1.3671290150440383	0.17158487013667367	0.39365983082819817	PDEase_I domain protein	False
SteCoe_11012	232.67002132097102	-0.404511259681722	0.15789490205904907	-2.561901963943358	0.010410069903755278	0.06407612771800646	hypothetical protein	True
SteCoe_11013	569.5359448456694	-0.2720606044778414	0.10101118941104247	-2.693370962802463	0.007073351954593956	0.04873769889275684	hypothetical protein	True
SteCoe_11014	1586.7013829651594	-0.35589832346781886	0.0762560679743474	-4.667147584734415	3.0540996279869803e-06	0.0001780118666735055	ALMS_motif domain protein	True
SteCoe_11015	102.08764415785049	0.2274404511121857	0.2269203754491714	1.002291886138408	0.3162026401727547	0.55941248334909	Kinesin domain protein	False
SteCoe_11018	606.8980788708232	-0.11053954825342392	0.1172752260804521	-0.9425652113225735	0.3459033411074067	0.5867888438912854	hypothetical protein	False
SteCoe_11019	0.0						hypothetical protein	False
SteCoe_1102	4691.403775609105	0.11951857145663748	0.05023473693666733	2.379201698763122	0.017350179464622934	0.0913143234553985	WD40 domain protein	True
SteCoe_11020	85.46728553195125	0.10209774499379497	0.23065105348749398	0.4426502435174473	0.6580187370484614	0.8234497863088729	HORMA domain protein	False
SteCoe_11021	66.15722682200062	-0.4311000024677515	0.28006777166228236	-1.5392702984318745	0.12373832184404339		CBFD_NFYB_HMF domain protein	False
SteCoe_11022	326.63283576222415	0.3210775393279032	0.12581497987639523	2.5519818041010724	0.010711211257742636	0.06545209643175084	Ribosomal_S28e domain protein	True
SteCoe_11023	875.6469871305056	0.17691924444253193	0.08315494445095221	2.127585384256799	0.03337147509835478	0.14116856972240815	hypothetical protein	True
SteCoe_11024	106.91107966764291	-0.3539585452589923	0.20517623485858447	-1.7251439744127992	0.08450152936699869	0.25452589486988714	cNMP_binding domain protein	False
SteCoe_11025	3016.2785036748305	-0.07628283612313792	0.053619829498246625	-1.422660922963815	0.15483447379959384	0.3712743106165419	hypothetical protein	False
SteCoe_11026	0.0						hypothetical protein	False
SteCoe_11027	208.31563291661243	-0.20129196547245057	0.15782011540729995	-1.2754518963121975	0.2021493400437151	0.4325105494525367	ECH_2 domain protein	False
SteCoe_11028	153.31428496343537	-0.3380033102549602	0.17358526805454833	-1.9471889178334207	0.051512089821460036	0.18758288410818577	hypothetical protein	True
SteCoe_11029	0.0						WD40 domain protein	False
SteCoe_1103	0.0						hypothetical protein	False
SteCoe_11030	0.0						WD40 domain protein	False
SteCoe_11031	23974.13051171493	0.1381614323588452	0.04798017918394064	2.879552238210252	0.003982403174948603	0.032287646591422484	Mito_carr domain protein	True
SteCoe_11032	220.76457901852197	0.35385880568091055	0.15424273995137366	2.2941683076459065	0.02178083296733977	0.10561031346600232	UCH domain protein	True
SteCoe_11034	150.4284400148242	-0.20961363039797629	0.18322669987750845	-1.144012474918274	0.2526184634777926	0.49316143159439824	hypothetical protein	False
SteCoe_11035	1116.73020890505	0.0353636127993842	0.07252136406440013	0.48763027634147565	0.6258117462949914	0.8036466452743563	DSPc domain protein	False
SteCoe_11036	86.31048829591073	-0.2780347099583283	0.23996056043543929	-1.1586683638919604	0.24659139092173854	0.48589662368008213	F-box domain protein	False
SteCoe_11037	2.6496791412345453	2.245355312828624	1.8294272015419066	1.2273542838633635	0.21968946103130704		hypothetical protein	False
SteCoe_11038	148.59049028742845	-0.060978567978467645	0.18161848619780627	-0.3357508877816216	0.7370587281549523	0.8723034688195592	hypothetical protein	False
SteCoe_11039	873.6258781149145	0.12263555895131616	0.09005440501879482	1.3617941168532675	0.17326286876084174	0.3961455283396371	hypothetical protein	False
SteCoe_1104	90.12281946633637	-0.11744270226546766	0.23409707538771637	-0.5016837654676234	0.6158899860569417	0.7976418771759987	Arrestin_N domain protein	False
SteCoe_11040	2048.312333441541	0.0371334155200652	0.06106663601844754	0.6080802536568023	0.5431342480241566	0.7493851647321659	CAMK related kinase	False
SteCoe_11041	18.560484426804027	0.34207753127614604	0.487699120226708	0.7014110075021881	0.4830465544856183		hypothetical protein	False
SteCoe_11042	1305.6299261857414	-0.1217909129896932	0.06801022075297172	-1.790773675504818	0.07332962125023514	0.23392941179634566	His_Phos_1 domain protein	False
SteCoe_11043	8205.614698709736	0.2653511974921699	0.060863569695576304	4.3597705297173235	1.30198902832653e-05	0.0004923089893142953	Cpn60_TCP1 domain protein	True
SteCoe_11044	66.72358720311344	-0.2942932495829077	0.26700139425516295	-1.1022161528552281	0.27036771121678493		PDEase_I domain protein	False
SteCoe_11045	304.07767508836343	-0.08325849741230565	0.14925872348301003	-0.5578132752943106	0.5769718966331339	0.7720999666962316	PLK family kinase	False
SteCoe_11047	0.0						hypothetical protein	False
SteCoe_11048	7.863301037841183	-0.23410391060507688	0.9404670348465127	-0.24892303709856603	0.8034203150362795		hypothetical protein	False
SteCoe_11049	46.20404362287633	0.29592215507979097	0.307106067257831	0.9635829005988	0.3352550830952047		EF-hand_7 domain protein	False
SteCoe_1105	0.0						hypothetical protein	False
SteCoe_11050	186.5309667268854	0.16625203849067216	0.16079157665945656	1.0339598749179528	0.30115492184661696	0.5445000066808037	RabGAP-TBC domain protein	False
SteCoe_11052	0.154808858304026	-0.6971292740310595	4.425373370536906	-0.15753004676902116	0.8748271296110333		Peptidase_M20 domain protein	False
SteCoe_11053	52049.97879326621	0.19843209071644266	0.04668544479234594	4.250405915570832	2.1338345472074035e-05	0.0007101232997694319	GST_C domain protein	True
SteCoe_11055	361.7678986728907	0.08315737625416676	0.12193596231063729	0.68197580663135	0.4952542490360724	0.7117575973532178	Copine domain protein	False
SteCoe_11056	257.7873406944877	0.31421878175267537	0.15958213472301852	1.9690097660245904	0.04895196962558806	0.18198414130176474	PQ-loop domain protein	True
SteCoe_11057	723.6804445175189	-0.12036677501493039	0.12674194969058258	-0.9496995691543642	0.3422649287555788	0.5833468764516602	NEK family kinase	False
SteCoe_11058	1625.8008299003523	0.1343074514759724	0.09656451358332666	1.3908572258283776	0.16426872584161611	0.3841895632529863	Methyltransf_23 domain protein	False
SteCoe_11059	159.79777272177628	-0.6200371920839257	0.17516734278297816	-3.5396848649586166	0.0004006050856817241	0.006169712172813126	Pur_ac_phosph_N domain protein	True
SteCoe_1106	0.0						hypothetical protein	False
SteCoe_11060	0.0						hypothetical protein	False
SteCoe_11061	515.5822256937887	-0.22879658259416777	0.10234569048884035	-2.235527275270232	0.0253827530350579	0.11746976959284004	hypothetical protein	True
SteCoe_11062	63.9416209046233	0.09331562854932302	0.2873565937656615	0.32473808005053695	0.74537931153504		zf-C2H2_6 domain protein	False
SteCoe_11063	3457.2548031679767	-0.0030795476315441696	0.06772215844239915	-0.04547326462081784	0.9637300845897256	0.9837734824506777	TRM domain protein	False
SteCoe_11064	342.8335307514451	-0.303438579875438	0.125576031094957	-2.416373389329262	0.015675976924399204	0.085326551102267	Kelch_4 domain protein	True
SteCoe_11065	658.0497381842905	0.05643765011614556	0.08973549214475485	0.6289334216288065	0.5293926445171822	0.7389998854896195	zf-RING_2 domain protein	False
SteCoe_11066	1628.1489727756023	0.28090986272143387	0.07327615800735335	3.8335779380415147	0.00012629276144137002	0.0025885294870754074	hypothetical protein	True
SteCoe_11067	0.0						COPI_assoc domain protein	False
SteCoe_11068	744.5226468618781	-0.04493216123756562	0.09203125521231477	-0.48822719122875996	0.6253889265526087	0.8032415169473971	TBP domain protein	False
SteCoe_11069	20.66616765498547	0.056732739293954226	0.5116130020551555	0.11088994819533152	0.9117036166192183		hypothetical protein	False
SteCoe_1107	0.0						GPCR similar to Dicty cAMP receptor family	False
SteCoe_11070	0.0						hypothetical protein	False
SteCoe_11071	696.8201824851966	-0.22025402387232065	0.09617199032798729	-2.290209687052966	0.0220091641507273	0.10634125996686504	CDPK family kinase	True
SteCoe_11072	352.722966444153	0.20054312513438757	0.14043594418108246	1.4280042499361918	0.15329063526352266	0.36898440587908193	Hydrolase_4 domain protein	False
SteCoe_11073	23.18847800338528	0.09897601366387777	0.4443242723736272	0.22275626117640943	0.8237252111878955		MORN domain protein	False
SteCoe_11074	681.3188414479243	0.0033639782203426878	0.0883893135257065	0.03805865309005181	0.9696409174629124	0.9868001501565425	hypothetical protein	False
SteCoe_11075	419.2463979409936	0.18220826904166892	0.11240454985801254	1.6210043923651773	0.10501669669565947	0.29124019705024745	Methyltransf_11 domain protein	False
SteCoe_11076	111.04558498831587	-0.4126087062087354	0.20449442070978335	-2.017701533257506	0.04362235505965384	0.16851891294931623	Ion_trans domain protein	True
SteCoe_11077	579.7065642593822	0.22993635576625587	0.0966006484574655	2.380277559601474	0.017299602060340653	0.09111373025584316	ERGIC_N domain protein	True
SteCoe_11078	143.96276563100773	-0.04775198802959398	0.188105552314464	-0.25385740847120225	0.7996057201924995	0.9049991176086797	IQ domain protein	False
SteCoe_1108	1019.8513849110517	0.0917202889296078	0.08314797204489091	1.1030971252081623	0.26998498914427516	0.5105225725920933	PUB domain protein	False
SteCoe_11080	175.23964151796056	-0.13140472547325358	0.17352359321690292	-0.757272962351574	0.4488863458268565	0.676512051231242	hypothetical protein	False
SteCoe_11081	0.7030137334757108	1.7503045471452598	2.8412111129105364	0.6160417081264504	0.5378669928922934		hypothetical protein	False
SteCoe_11082	199.46172434657714	-0.14464150362319117	0.15616270148316708	-0.9262231137745923	0.3543300429900593	0.5936449329881581	TPR_16 domain protein	False
SteCoe_11083	0.0						hypothetical protein	False
SteCoe_11084	53.05553737336822	-0.4961362857456677	0.30746000636874327	-1.6136612094863518	0.10660093221130501		ANAPC3 domain protein	False
SteCoe_11086	463.87342214703153	0.32376247536368413	0.11643726638555213	2.7805743419948366	0.005426283389215021	0.04051883588998115	VWA domain protein	True
SteCoe_11087	15387.301907086112	0.13343687383207137	0.050769779887449	2.6282736330133045	0.008581945196215158	0.05616551480101302	Vault domain protein	True
SteCoe_11088	22.423928109961906	0.07382240336584808	0.45747096765637973	0.1613706848852938	0.8718014541250615		hypothetical protein	False
SteCoe_11089	0.0						hypothetical protein	False
SteCoe_1109	867.4985630261946	-0.2524347780737776	0.09369738939497935	-2.6941495350488815	0.007056849676212888	0.04871380870287216	Ank_2 domain protein	True
SteCoe_11090	682.9670823617498	-0.3290264029384951	0.09646455936192175	-3.4108527019133867	0.0006476006630830096	0.008765057611338115	WD40 domain protein	True
SteCoe_11091	248.62185232604565	-0.4909009841427359	0.1593224566832554	-3.081178851759	0.002061827605552366	0.020061198410545225	WD40 domain protein	True
SteCoe_11093	0.14994442624994403	-0.6971292740310601	4.425373370536906	-0.15753004676902127	0.8748271296110333		zf-RING_UBOX domain protein	False
SteCoe_11094	24.679474897854266	-0.5535089865857794	0.42356409896791924	-1.3067891918472114	0.19128431687778713		DUSP domain protein	False
SteCoe_11097	104.39382201603324	0.13142330054550055	0.20520453644406902	0.6404502689019332	0.5218799107125757	0.7333940998229845	hypothetical protein	False
SteCoe_11098	0.0						zf-U1 domain protein	False
SteCoe_11099	94.24077989011518	-0.4997254768524706	0.2455842826452949	-2.034843074930165	0.04186666530835994	0.16387253915360375	PEX11 domain protein	True
SteCoe_111	21.40377753817477	-0.6842440355237435	0.498157888816694	-1.373548529260616	0.16958188541873653		hypothetical protein	False
SteCoe_1110	0.0						Cyt-b5 domain protein	False
SteCoe_11100	0.0						hypothetical protein	False
SteCoe_11101	6328.581319420623	0.26155123183084455	0.054133971227376995	4.8315544915827475	1.3547112848686393e-06	9.709206924331415e-05	SAPS domain protein	True
SteCoe_11102	315.2975156247628	-0.25882156605449885	0.14714366654252165	-1.7589718411679274	0.07858229149631193	0.24348519847493882	hypothetical protein	False
SteCoe_11103	9.932235002836238	0.05531778524182998	0.831020801872066	0.06656606563543767	0.9469271615020156		hypothetical protein	False
SteCoe_11104	1397.3221983112608	-0.14012618221854656	0.10971901555187004	-1.2771367070122994	0.20155398755875564	0.4319810208126975	hypothetical protein	False
SteCoe_11105	0.0						hypothetical protein	False
SteCoe_11106	0.8480937276715729	0.8644784464008437	2.5715793550961505	0.3361663503355202	0.7367454263273417		hypothetical protein	False
SteCoe_11107	82.49536821325505	-0.2985213366494808	0.24744571253926512	-1.2064114329809246	0.22765888989609762	0.46344863216570475	EF-hand_7 domain protein	False
SteCoe_11108	75.2209941045754	-0.4362734445239183	0.25673092549089843	-1.6993412215132022	0.08925490993944964	0.2630273353778648	hypothetical protein	False
SteCoe_11109	277.0162674598539	0.19799409669544507	0.15523962119116327	1.2754095583087877	0.20216431728776407	0.4325105494525367	SAS-6_N domain protein	False
SteCoe_1111	0.0						hypothetical protein	False
SteCoe_11110	132.43439436313693	-0.17057959823992555	0.2142626429527137	-0.7961238407647726	0.42596005830936823	0.6580073282230581	hypothetical protein	False
SteCoe_11111	2440.388138064236	0.13317623163204034	0.06880641702553651	1.9355205137714684	0.05292645383536161	0.19078403337661334	hypothetical protein	True
SteCoe_11112	590.7444360443178	-0.27573224220171677	0.11348063991002143	-2.429773417036988	0.015108264618174858	0.08312577805850296	hypothetical protein	True
SteCoe_11113	478.14960538508353	-0.20267657847950332	0.10922134544295177	-1.8556498975318416	0.06350347654352068	0.21360348835520737	Ank domain protein	False
SteCoe_11114	741.118483931159	-0.1880976606282477	0.09702952841082294	-1.9385610103332913	0.0525548150504292	0.19016328145041458	Na_H_Exchanger domain protein	True
SteCoe_11115	483.0916823355085	0.17040539517469208	0.11525878533795644	1.4784590578066332	0.13928494796711863	0.3476534455269167	Na_Ca_ex domain protein	False
SteCoe_11116	1301.7489549720042	0.09107428527325842	0.07905465798734977	1.152041987049416	0.24930382019672748	0.48908507744292246	Biotin_lipoyl domain protein	False
SteCoe_11117	119.56448511972523	0.09217724156878918	0.1945166397924309	0.47387843871430074	0.6355865954448081	0.8092469907376395	TPR_8 domain protein	False
SteCoe_11118	513.4703637236145	0.19808516311793808	0.10098006884919304	1.9616263424593718	0.0498060030484818	0.18361543511491155	C2 domain protein	True
SteCoe_11119	954.2334550299498	-0.060944006334594965	0.08185188031419893	-0.7445645243658862	0.45653502070384633	0.6823600858076777	Ras domain protein	False
SteCoe_1112	0.8983092988306224	-3.162559784212383	3.4952872742836956	-0.9048068258882955	0.36556773485390925		Ank_2 domain protein	False
SteCoe_11120	0.7114958918300771	3.0927937809654953	3.7182544978061007	0.8317864693743666	0.4055294825895903		zf-DHHC domain protein	False
SteCoe_11121	729.2416938914845	0.10353236841784588	0.09966164273949014	1.038838670244214	0.29887977334710636	0.5422063288340963	hypothetical protein	False
SteCoe_11122	334.5356467693142	0.2745943985419104	0.12186132782907111	2.2533350278857167	0.024238032767657236	0.11360638953355222	CK1 kinase	True
SteCoe_11123	96.16882266315297	-0.08884789806161514	0.24119187664629446	-0.36837019263260556	0.7125972200740129	0.8577370819672436	hypothetical protein	False
SteCoe_11124	1270.6991255219111	-0.037315547152689844	0.08240027117053204	-0.4528570916406719	0.650651650004442	0.818577405704877	Adenylate/Guanylate Cyclase	False
SteCoe_11125	517.5502573366588	-0.03836380199811864	0.11419149484527222	-0.3359602398593785	0.7369008495234057	0.8722459267539838	ERK subfamily kinase	False
SteCoe_11127	5.17463294894067	-0.47036751480088823	1.0467755794780336	-0.4493489569516259	0.6531799464600633		hypothetical protein	False
SteCoe_11128	26966.278063012684	0.12939695221400443	0.06205498398723398	2.08519838214162	0.0370512967033804	0.1509234747403112	E1_DerP2_DerF2 domain protein	True
SteCoe_11129	330.7242877051397	0.09404012535609521	0.13370782034233952	0.7033255430783262	0.481852895882395	0.7021851928375935	CAF1A domain protein	False
SteCoe_1113	257.25377929592054	0.06350193959331314	0.1395143518075509	0.4551642090622267	0.6489911072460564	0.8173322598491594	MFS_1 domain protein	False
SteCoe_11130	132.35193122192987	0.45888449722551844	0.19028764296223355	2.4115307230779743	0.01588571339184914	0.08608366549192546	hypothetical protein	True
SteCoe_11131	8050.390754553315	-0.017434789731091454	0.04632240494077252	-0.37637920037578887	0.7066350068161353	0.8540761826665563	hypothetical protein	False
SteCoe_11132	1399.7205857292004	-0.06031989277276495	0.07501658033955445	-0.8040874763916652	0.4213464567713078	0.6537353479626141	VWA domain protein	False
SteCoe_11133	127.33247423308005	0.20818733672454745	0.1944931402227405	1.0704096632206352	0.2844349515696599	0.526497545819903	IQ domain protein	False
SteCoe_11134	467.9680029634939	-0.09301579519531028	0.11282135669398718	-0.8244520179597128	0.4096827685594243	0.6440221344188041	AMPK subfamily kinase	False
SteCoe_11135	211.33251263013037	-0.015704698399995203	0.1511820813085862	-0.10387936363926267	0.9172650839252882	0.9640136753189708	NEK family kinase	False
SteCoe_11136	42.96557252571734	0.3863012738485602	0.32900192631331465	1.17416113083994	0.24033049159051578		hypothetical protein	False
SteCoe_11137	31.50976143228054	-0.4517968211057441	0.38274354825252466	-1.1804165561209141	0.237834580327016		hypothetical protein	False
SteCoe_11138	30.106886508085378	-0.021232559898005262	0.3833156850227451	-0.05539183687916494	0.9558262990813247		Ion_trans_2 domain protein	False
SteCoe_11139	2285.991976130726	-0.21486419090862116	0.062180495468194055	-3.455491779066417	0.0005492899420505195	0.0077569077392852185	hypothetical protein	True
SteCoe_1114	89.59668648284033	0.10950494173976599	0.23919251178818599	0.4578109110570182	0.647088296173365	0.815966733174912	hypothetical protein	False
SteCoe_11140	38.0426459343302	0.12604852818808648	0.35744784829489806	0.352634737597008	0.7243622916555795		RabGAP-TBC domain protein	False
SteCoe_11141	629.9462972887355	0.022767498455138615	0.09898115424984269	0.23001851845120103	0.8180773798513393	0.9153701539550879	Metallophos_2 domain protein	False
SteCoe_11142	1009.2643368854742	-0.25841530221233167	0.07626116102866776	-3.38855714660821	0.0007026138626640044	0.00932185397585256	hypothetical protein	True
SteCoe_11143	3024.1208032844165	-0.0823467392129235	0.06409226036928393	-1.2848156507269632	0.19885671193025078	0.4286648641184805	Ras domain protein	False
SteCoe_11144	987.3904498667554	-0.05558446869500797	0.08873597104456865	-0.6264028898392293	0.5310507145629311	0.7406180528205748	GST_N domain protein	False
SteCoe_11145	15.854389498844576	-0.36913983608806544	0.5203141877999221	-0.7094556418861518	0.4780417690693466		hypothetical protein	False
SteCoe_11147	1927.654969510602	-0.242609411889885	0.08714383191706308	-2.78401128975809	0.005369116527661382	0.04028398719402729	Kelch_4 domain protein	True
SteCoe_11148	316.75697642791255	0.25600738662946815	0.13316389003424564	1.9224985584577845	0.05454305480930752	0.19443818839774435	hypothetical protein	True
SteCoe_11149	28.177371145637764	0.1635198671759933	0.4108175916310813	0.3980352119946118	0.6906042301723644		hypothetical protein	False
SteCoe_1115	154.73921966317033	0.24022312293386208	0.18055203766791136	1.3304924499146529	0.18335607231215967	0.408951832403902	hypothetical protein	False
SteCoe_11150	310.22880855959886	0.04927972239913219	0.14551777236746818	0.33865088502515533	0.7348727445179327	0.8711226738605813	MFS_1 domain protein	False
SteCoe_11151	19.317118860064905	-0.22484569973104826	0.6164319977336612	-0.3647534530292119	0.7152954537059566		hypothetical protein	False
SteCoe_11152	23674.338580472668	0.02493527454662921	0.04053797696780562	0.6151090017746141	0.538482737655301	0.7461503420763539	Glyco_hydro_16 domain protein	False
SteCoe_11153	35.46171995080444	0.35925168614976094	0.44442512675527307	0.8083514286706528	0.41888830446046865		TPR_10 domain protein	False
SteCoe_11154	68.2611461076771	-0.022344468910464526	0.27379709261981194	-0.08160959160180535	0.9349571737447309		AMPK subfamily kinase	False
SteCoe_11155	0.14971821647177042	-0.6971292740310595	4.425373370536906	-0.15753004676902116	0.8748271296110333		Ank_2 domain protein	False
SteCoe_11156	241.25457981968478	-0.1854447056987954	0.14871005859239314	-1.2470219395655682	0.21238945312303836	0.44489830135294417	Pur_ac_phosph_N domain protein	False
SteCoe_11157	61.15993175477555	-0.04720873287372643	0.3367764728360604	-0.1401782389255772	0.8885191649503128		hypothetical protein	False
SteCoe_11158	59.55409443148852	0.008163992277550108	0.2775578354902038	0.029413661708131637	0.9765346770519836		hypothetical protein	False
SteCoe_11159	10406.743840476862	0.1975706407221333	0.06038729505180032	3.271725295075013	0.0010689338310055378	0.012554743033769097	eIF2A domain protein	True
SteCoe_1116	1934.371146876708	-0.19781000370970594	0.05986761475650378	-3.304123682131776	0.0009527378972748133	0.01162743173351916	DUF4378 domain protein	True
SteCoe_11160	18.327030326168387	-0.3627538684577907	0.48780789957194454	-0.7436408241361204	0.45709379846490694		hypothetical protein	False
SteCoe_11161	47740.9660897429	0.07049235552057223	0.04177427850477126	1.6874583605919353	0.09151525009261954	0.26703283627447466	hypothetical protein	False
SteCoe_11162	831.4942650194702	0.22506441699573604	0.08254857123020055	2.726448364177087	0.006401996856112347	0.04555554609065538	Kelch_3 domain protein	True
SteCoe_11163	564.356254144903	0.3347650103579383	0.10152889862796616	3.2972386668412774	0.0009764049219285788	0.011798091648934248	FYVE domain protein	True
SteCoe_11164	352.89278758031264	0.048752196300811186	0.14120083566017488	0.3452684686522825	0.7298925491635204	0.8678380859693774	TPR_12 domain protein	False
SteCoe_11165	285.0345866911894	-0.15063595693542614	0.13569645197581337	-1.1100950300622126	0.26695807864021803	0.5078606600232431	CAMSAP_CKK domain protein	False
SteCoe_11166	0.0						hypothetical protein	False
SteCoe_11167	855.7263760352063	-0.2767071098945765	0.08149929136914937	-3.395208783365211	0.0006857628421223236	0.009160602271404542	DYRK family kinase	True
SteCoe_11168	169.08965666464218	-0.13750609690634005	0.1837747516173608	-0.748231711354141	0.4543204065222104	0.6808596990186276	hypothetical protein	False
SteCoe_1117	144.0749305015283	-0.05104822064598554	0.17921177828740273	-0.284848580455015	0.7757601514324594	0.8922848838865719	hypothetical protein	False
SteCoe_11170	513.0568242505233	0.01336833828001011	0.10043685829276001	0.13310191604204893	0.8941127798489361	0.9529468520613801	hypothetical protein	False
SteCoe_11171	70.18882833178746	-0.38431715925637994	0.2803775883705219	-1.3707128358223155	0.17046449188521307	0.3926104100910164	zf-CCCH domain protein	False
SteCoe_11172	0.0						hypothetical protein	False
SteCoe_11174	48.755684510458416	-0.16809753629573174	0.34087010642783594	-0.4931424995207636	0.6219119032648207		hypothetical protein	False
SteCoe_11175	215.39790900895204	-0.11553365728227803	0.20025072581393016	-0.5769450113735423	0.563976602647233	0.7630335214963491	MORN domain protein	False
SteCoe_11176	602.9790215163057	-0.27207520061714663	0.09685803852674212	-2.8090100187402385	0.004969410008521874	0.0381730756206281	zf-DHHC domain protein	True
SteCoe_11177	327.80999416665685	-0.37778119005777855	0.14861070105612395	-2.542086050149959	0.011019304100274714	0.06688013161120546	zf-RING_UBOX domain protein	True
SteCoe_11178	1137.5788710127965	-0.0032788699434446694	0.0724170755385994	-0.045277580170949905	0.9638860575395263	0.9837734824506777	DEAD domain protein	False
SteCoe_1118	827.4170463653805	-0.09661485166061108	0.10183392154091797	-0.9487492006461736	0.34274818400942186	0.5838624535998396	ERK subfamily kinase	False
SteCoe_11180	3.173425418984151	0.11462922011177054	1.192939658052096	0.09608970524036738	0.9234493275004673		TB2_DP1_HVA22 domain protein	False
SteCoe_11181	107.52563018022005	-0.01502424891046508	0.2099754509118045	-0.07155240693720753	0.9429581166987688	0.9747826753391798	DUF667 domain protein	False
SteCoe_11184	128.7920798816197	0.2006032400640766	0.7020135407223902	0.2857540893835903	0.7750664738126756	0.8921899842543904	hypothetical protein	False
SteCoe_11185	90.63861432228094	-0.4067844883167623	0.7294616668474512	-0.5576502601908911	0.5770832289016177	0.772123103533544	hypothetical protein	False
SteCoe_11188	17.986637692656316	0.025522608534368586	0.5018569790197652	0.05085633876053639	0.9594399970806351		hypothetical protein	False
SteCoe_11189	226.46628986657547	-0.02237102482489689	0.18370826890755318	-0.12177472989065385	0.9030774276066118	0.9570928174439254	EF-hand_5 domain protein	False
SteCoe_1119	66.12556949316522	-0.2933132227268578	0.28077180211341823	-1.0446676643417825	0.29617659462848367		hypothetical protein	False
SteCoe_11190	134.46541089022887	0.20395557445783707	0.18949249387169312	1.0763253482533035	0.28178177594496234	0.5236082631694542	hypothetical protein	False
SteCoe_11192	160.68533793219513	-0.1385861165687816	0.20329724959316858	-0.6816920388550033	0.4954337025342359	0.7118289131471651	hypothetical protein	False
SteCoe_11193	334.99407603109324	0.08733441279442666	0.1268759893987201	0.6883446837208087	0.49123574926047076	0.7088157916330933	DUF3657 domain protein	False
SteCoe_11195	441.9572143603979	-0.24428056199998008	0.1108889364857449	-2.202929974275505	0.02759968458585985	0.12418725536571448	Peptidase_M14 domain protein	True
SteCoe_11196	3252.8543778375774	-0.18457640928311816	0.09763913065230387	-1.8903938211043763	0.058705309185684854	0.20311460765135028	Chitin_synth_1 domain protein	False
SteCoe_11197	19978.91331047298	-0.050920487616015975	0.07166057949287201	-0.7105787865011749	0.47734529252155866	0.6982217718720864	DHC_N1 domain protein	False
SteCoe_11198	285.7414246384095	-0.20401753478324963	0.13620937325554802	-1.4978230198628395	0.13417923828351852	0.34031281077782405	LRR_6 domain protein	False
SteCoe_11199	4204.696888538731	0.22899860783759338	0.06319415009867589	3.623731112452948	0.0002903834917723413	0.0048428900061286825	ArfGap domain protein	True
SteCoe_112	176.01389892288992	-0.3437791660402104	0.17947652422289093	-1.915454778995346	0.05543453090713977	0.19637378130314756	MARK subfamily kinase	True
SteCoe_1120	118.5420231603296	0.0834883685675626	0.2344715641294249	0.3560703357677873	0.7217878918862468	0.8629552639990221	DUF1295 domain protein	False
SteCoe_11200	34.458843417598196	1.0258563068522277	0.37572750226279844	2.730319981034297	0.006327287893472877		hypothetical protein	False
SteCoe_11202	881.7699633222031	-0.3317939356740778	0.11255561293378419	-2.9478222100684595	0.0032002105660733442	0.02760968447071381	SHIPPO-rpt domain protein	True
SteCoe_11203	217.3685501634949	-0.212702839888917	0.1498742798176175	-1.4192084202022908	0.15583826184535773	0.37258137147394965	cNMP_binding domain protein	False
SteCoe_11204	37.31992802586703	-0.32547421840426904	0.3428408188861095	-0.9493450034967696	0.34244517174853495		hypothetical protein	False
SteCoe_11205	813.5628450237997	0.13162626475437467	0.09309493700603362	1.413892838724879	0.15739336891514688	0.37475292104715235	Kelch_1 domain protein	False
SteCoe_11206	640.3079418066246	-0.00015662278268966756	0.09484009201536318	-0.0016514406445777823	0.998682341605541	0.9990471538614851	PHM7_cyt domain protein	False
SteCoe_11207	463.6905286365968	0.026717142367786943	0.10664264757737776	0.2505296236986382	0.8021777985709923	0.906529630057167	hypothetical protein	False
SteCoe_11208	939.631958514884	0.0846906146355219	0.0794759933464712	1.0656125336655795	0.2865988310332471	0.5289404160052296	ANAPC4_WD40 domain protein	False
SteCoe_11209	29.894920723347084	0.16725431075952313	0.3919764816444743	0.4266947599964023	0.6696016676766858		hypothetical protein	False
SteCoe_1121	120.23735398098904	-0.06489917085540245	0.19541675069275335	-0.33210648844244195	0.7398088508658374	0.87436666891241	PP2C domain protein	False
SteCoe_11210	2645.6107896785547	0.15710448104984404	0.06451227956215187	2.4352647606954854	0.014880896921135707	0.08214270082492504	Thioredoxin domain protein	True
SteCoe_11211	396.8289990149862	0.17595892042874042	0.11777782313500386	1.4939902584805458	0.13517816545875325	0.341700362687404	HSF_DNA-bind domain protein	False
SteCoe_11212	1162.2882541964002	0.23930292670998365	0.076413949806856	3.1316654526411223	0.0017381781632278925	0.017779843888876358	Pro_dh domain protein	True
SteCoe_11213	187.63952602653617	-0.54586713893611	0.18456441167335516	-2.957596938580954	0.003100472434156585	0.026974743638523882	hypothetical protein	True
SteCoe_11214	95.53137590287186	0.07381350196149578	0.2628880762233685	0.280779193266942	0.7788797632771338	0.8936234417175424	BTB domain protein	False
SteCoe_11215	1856.6645158106523	0.07668570621169211	0.0653928736401941	1.1726920984331357	0.24091930121173233	0.47939504483901063	ArfGap domain protein	False
SteCoe_11216	17.35209138235575	0.07076037249369566	0.5098109204888517	0.13879728669963437	0.8896103381326153		CDPK family kinase	False
SteCoe_11218	0.0						hypothetical protein	False
SteCoe_11219	1198.9854202741578	0.13832976152500162	0.0757619104799869	1.825848380124238	0.06787310349267094	0.22286645196852317	Band_7 domain protein	False
SteCoe_1122	33.9884261530361	0.3640399940480695	0.3634873931298962	1.0015202753344898	0.31657534286610245		hypothetical protein	False
SteCoe_11220	84.85625235509482	0.6634223601277208	0.23090832848171874	2.873098447725521	0.004064674320038721	0.03276601398881034	hypothetical protein	True
SteCoe_11221	173.14123242948403	-0.47248937674611147	0.26771636105838653	-1.7648879391538788	0.07758260109343675	0.2417195659298425	hypothetical protein	False
SteCoe_11222	0.0						hypothetical protein	False
SteCoe_11223	608.3306491494773	-0.16408464223495006	0.10323184795640333	-1.5894769442105303	0.11195275524941711	0.3033777184449483	hypothetical protein	False
SteCoe_11224	0.0						hypothetical protein	False
SteCoe_11225	0.0						hypothetical protein	False
SteCoe_11226	48.953420499049905	0.2943009016659948	0.30752776454191416	0.9569896952373659	0.33857245623705545		hypothetical protein	False
SteCoe_11227	0.154808858304026	-0.6971292740310595	4.425373370536906	-0.15753004676902116	0.8748271296110333		hypothetical protein	False
SteCoe_11228	517.5581217193509	-0.012427358714937532	0.10194913787661275	-0.12189763419067011	0.9029800892985036	0.9570928174439254	hypothetical protein	False
SteCoe_11229	2.01528961283087	-2.176350527436215	2.2741651885964216	-0.9569887615681181	0.3385729275002356		hypothetical protein	False
SteCoe_1123	67.71350284365877	-0.03726812251822926	0.30547616085662577	-0.1220001011330011	0.9028989381767986		hypothetical protein	False
SteCoe_11230	386.7136757250048	-0.03863761969936947	0.11474155151755377	-0.3367360750168912	0.736315866015431	0.871694642784584	His_Phos_1 domain protein	False
SteCoe_11231	34.27635754290822	0.08372265210975248	0.36291846743505585	0.2306927302472824	0.8175535216331967		hypothetical protein	False
SteCoe_11232	20.161372560568463	-1.0326181811800612	0.7359035683552285	-1.4031976818484528	0.16055789868503245		hypothetical protein	False
SteCoe_11233	0.0						hypothetical protein	False
SteCoe_11234	189.46000236564998	-0.31654229421162955	0.17341976047168833	-1.8252954181845196	0.06795646123311459	0.2230733649608496	Aurora family kinase	False
SteCoe_11235	11759.194459391161	0.26340748377652373	0.051223603519424475	5.1423067820021116	2.71385489631036e-07	3.149076811163095e-05	S-AdoMet_synt_N domain protein	True
SteCoe_11236	74.99347699186599	-0.23901111924264618	0.24984835746881864	-0.9566247369565959	0.33875669852436796	0.5802306431847792	hypothetical protein	False
SteCoe_11237	62.93381799104886	-0.06194071027339288	0.28189329449669204	-0.21973105243239388	0.8260806192853435		FRAY subfamily kinase	False
SteCoe_11238	75.68623407993094	-0.39441892555456054	0.31119083755006405	-1.267450316531594	0.2049943180274838	0.43550618896258325	CDPK family kinase	False
SteCoe_1124	0.0						hypothetical protein	False
SteCoe_11240	887.7490097298995	0.04120578704738773	0.08263736388292653	0.49863385170132646	0.6180373526623061	0.7988481816565375	CDPK family kinase	False
SteCoe_11241	71.47482440723913	-0.03635594769016865	0.24695517594989794	-0.14721678762280535	0.8829609103617339	0.9481572602038478	Ras domain protein	False
SteCoe_11242	9895.039747736297	0.20666692187659128	0.06534655956925968	3.162628962241671	0.0015635146702699858	0.01657295323039684	NAC domain protein	True
SteCoe_11243	1106.2723565861825	0.02899327654279618	0.08760410340534519	0.3309579736081991	0.7406762304779817	0.8749716253207218	PMSR domain protein	False
SteCoe_11244	745.5100782413843	-0.36240153710567186	0.09794176996767007	-3.7001734523002616	0.00021545215600064007	0.003873017404303309	hypothetical protein	True
SteCoe_11245	0.0						hypothetical protein	False
SteCoe_11246	2391.816222991673	0.235375968444872	0.06394777137938404	3.6807532673570895	0.00023254594707900888	0.0041128751333788256	TPR_2 domain protein	True
SteCoe_11247	1731.2759527070123	-0.1832982461232173	0.06683457514014005	-2.742566190312034	0.006096116238415014	0.043834073844157266	GYF domain protein	True
SteCoe_11248	266.0373338548098	-0.04457360859775412	0.1424488584138753	-0.312909552902478	0.7543493796172428	0.8819780231112994	ChAPs domain protein	False
SteCoe_11249	306.9289779583164	0.2286732150228479	0.13918000156697394	1.6430033945128928	0.10038223093531612	0.2823137607902562	PX domain protein	False
SteCoe_1125	14.118582615599815	0.026949164607573756	0.6192387597350358	0.04351982847311585	0.9652871586632286		hypothetical protein	False
SteCoe_11250	238.1368229269522	-0.24285286452830326	0.1607578082276648	-1.510675389305978	0.13087117571772744	0.33553141859545016	hypothetical protein	False
SteCoe_11251	0.0						hypothetical protein	False
SteCoe_11252	241.48393083083616	-0.3642749785196552	0.15057335928736304	-2.4192525174685877	0.015552439594085409	0.08486701984023068	hypothetical protein	True
SteCoe_11253	149.69452750424574	-0.02651773321591576	0.18962142395008866	-0.1398456601765402	0.88878193613705	0.95085327938714	hypothetical protein	False
SteCoe_11254	1130.7687875099803	0.05579609537247887	0.07717756478272719	0.7229574492219062	0.46970602658035465	0.6925056055425999	PX domain protein	False
SteCoe_11255	6094.37703388419	-0.04291967657438303	0.05091890455428506	-0.8429025908958039	0.3992829244055299	0.6356464245997796	C2 domain protein	False
SteCoe_11256	142.3159009318158	-0.0681983637913188	0.1865970527793581	-0.365484678217078	0.7147496419598984	0.8583022722347112	WD40 domain protein	False
SteCoe_11257	4.244083040976748	-1.8923550779918448	1.434544888788968	-1.319132703884475	0.1871247514625799		zf-DHHC domain protein	False
SteCoe_11258	117.0355492918964	0.1331579053453739	0.22164619419378376	0.6007678400692721	0.5479946270051896	0.7526129432728278	hypothetical protein	False
SteCoe_11259	410.5946269629997	0.1752442902686635	0.12917433354543686	1.3566494632389305	0.17489261722591265	0.3985991763356117	hypothetical protein	False
SteCoe_1126	232.35825811729237	0.24991287808589502	0.14569590383191536	1.715304765013925	0.08628936540503276	0.25757616342694617	GST_N domain protein	False
SteCoe_11260	621.1711344290576	-0.12487189140090861	0.09116803124569858	-1.3696894590646347	0.17078386053536287	0.3928118348611477	Laminin_G_3 domain protein	False
SteCoe_11261	297.27330152844945	0.03370775848712702	0.1371124860961671	0.24584018164097235	0.8058059509263563	0.9089833082926176	Laminin_G_3 domain protein	False
SteCoe_11262	0.0						Laminin_G_3 domain protein	False
SteCoe_11263	80.67761429131586	-0.3224503838335944	0.23843305482577018	-1.3523728246036106	0.1762560783341286	0.40013742770256194	Ras domain protein	False
SteCoe_11264	0.5488513861222286	2.7142761300555875	4.0290335328791205	0.6736792106359025	0.5005152817500973		hypothetical protein	False
SteCoe_11265	327.9184781118749	0.019829888227454327	0.13083905385383893	0.1515593979272153	0.8795344591345435	0.9461920054586322	TPR_12 domain protein	False
SteCoe_11266	3805.285746178186	0.15771263535825086	0.052765814699625005	2.988916901142279	0.0027996826407499535	0.024999934851094148	FA_desaturase domain protein	True
SteCoe_11267	2.70940741375705	-1.4469310887564917	1.5732496862055012	-0.9197084871164504	0.35772511630235393		hypothetical protein	False
SteCoe_11268	0.0						Hydrolase_2 domain protein	False
SteCoe_11269	0.0						hypothetical protein	False
SteCoe_1127	0.0						GPCR similar to Dicty cAMP receptor family	False
SteCoe_11270	40.14234418207955	-0.18842546030501445	0.3370760773433246	-0.5589998014397682	0.5761618556949494		hypothetical protein	False
SteCoe_11272	252.06671762062084	-0.08594820563443181	0.13747049734081357	-0.6252120076451827	0.5318319220483763	0.7412411327155131	hypothetical protein	False
SteCoe_11274	0.0						hypothetical protein	False
SteCoe_11275	167.636490900221	-0.21163976638692603	0.20721887278535253	-1.0213344158384303	0.30709602617038245	0.5500838567119181	hypothetical protein	False
SteCoe_11276	136.70765537513006	-0.327097499964923	0.1911984579320868	-1.7107747808358744	0.08712269679935425	0.25907632047547635	hypothetical protein	False
SteCoe_11277	65.43102436748998	-0.01614790274709469	0.4177750527168779	-0.038652146991739994	0.9691677260414444		hypothetical protein	False
SteCoe_11278	360.2811705221881	0.15126536129966664	0.11767952197793308	1.2854008816251947	0.1986522332952	0.42842384977844733	RB_A domain protein	False
SteCoe_11279	8147.8919851120845	0.14181581397600407	0.052305968402067575	2.7112740344636905	0.006702520762964889	0.046977623155187914	Metallophos domain protein	True
SteCoe_1128	328.1793984942822	0.22178559765361036	0.14354811694648825	1.5450261722087753	0.12233993289985041	0.32155286054969073	hypothetical protein	False
SteCoe_11280	304.05973418602287	0.019091140516538666	0.13408630002185304	0.14237950121248213	0.8867802530855575	0.9499329717393329	LRR_9 domain protein	False
SteCoe_11281	3233.6632074877193	0.20159359723286455	0.05805000499579144	3.4727576207354307	0.0005151403490715069	0.007393679970868598	AMP-binding domain protein	True
SteCoe_11282	0.17787397295751928	1.2264448780870656	4.425378703051326	0.27713896603728494	0.781673402591444		UPF0047 domain protein	False
SteCoe_11283	26.992424913805525	0.4081805773924304	0.48857255316940024	0.8354553990897317	0.40346134903911735		hypothetical protein	False
SteCoe_11284	388.1590856851379	0.07201083322863883	0.11349250381908632	0.6344985862980722	0.5257554891212548	0.7361046751735342	Myotub-related domain protein	False
SteCoe_11285	31.81994271755343	0.05327084065217023	0.37383195853912415	0.1424994290492022	0.8866855303219432		PIP5K domain protein	False
SteCoe_11286	0.0						hypothetical protein	False
SteCoe_11287	1.2220526960491416	2.716744455245707	2.6987332697323616	1.006673940591073	0.3140914890374884		Bud13 domain protein	False
SteCoe_11288	50.315402962356785	-0.09486070671443288	0.32356587875493564	-0.29317277544669373	0.7693900923232633		hypothetical protein	False
SteCoe_11289	354.7419242611231	-0.08022259352027941	0.13307577011303923	-0.6028339603230215	0.5466191522510762	0.7516832024241118	hypothetical protein	False
SteCoe_1129	29392.56105007995	0.14272529775776266	0.04622614055176656	3.0875451866445793	0.0020181708645578226	0.019723932812218185	Anoctamin domain protein	True
SteCoe_11290	69.80647683253552	-0.09882340334793975	0.2626092790123382	-0.37631344832753116	0.7066838825577579	0.8540881862875669	NIF domain protein	False
SteCoe_11291	43.710915415570476	-0.315205489820792	0.317496330086894	-0.9927846716669922	0.32081490143114066		hypothetical protein	False
SteCoe_11292	906.7363356114456	0.0013569183574085898	0.09218278526189487	0.014719867202466621	0.9882556693397585	0.9945332945374803	hypothetical protein	False
SteCoe_11293	39.314912332649506	0.07120517493076482	0.38161727748189606	0.18658792233048935	0.8519837370246108		PDEase_I domain protein	False
SteCoe_11294	507.4841060970623	-0.03751601570611261	0.1040146338006548	-0.3606801690809437	0.7183385510061353	0.8604447409533865	hypothetical protein	False
SteCoe_11295	0.3348836675788532	0.2646557158355607	4.114370259994687	0.06432472021511804	0.9487116703261902		hypothetical protein	False
SteCoe_11296	2457.129874479222	0.25508653356677796	0.058058697532914705	4.3935972456523675	1.1149028270423928e-05	0.00043818877956750387	Ribosomal_L14e domain protein	True
SteCoe_11297	9.148404096722796	-0.46953383748695726	0.7078911013071039	-0.6632854073458112	0.5071477807079589		hypothetical protein	False
SteCoe_11298	663.8145144925296	0.13024492470290422	0.09033539035971282	1.4417929029173708	0.14936080560942794	0.36250592429133827	DUF229 domain protein	False
SteCoe_11299	0.5997777049997761	-2.579698906108296	3.9246842526042394	-0.6573010056532641	0.5109873899926279		CLAMP domain protein	False
SteCoe_113	0.0						hypothetical protein	False
SteCoe_1130	142.12032102328837	-0.25691194970091064	0.1808648392088188	-1.4204637608103092	0.15547271162641998	0.3722079760766392	hypothetical protein	False
SteCoe_11300	129.6717143927979	0.16845597987668906	0.1856536541472321	0.9073668959033553	0.3642128093062055	0.6033805046755093	DUF4490 domain protein	False
SteCoe_11301	279.6464982461715	0.31633822277804974	0.1315179402151826	2.405285714332768	0.016159826053832455	0.08708787443796147	Glucokinase domain protein	True
SteCoe_11302	0.0						hypothetical protein	False
SteCoe_11304	444.4344975444776	-0.029822580239719863	0.11629102732310234	-0.2564478182556679	0.7976050683693269	0.9037099802445859	Ras domain protein	False
SteCoe_11305	213.15221622943616	-0.09004275055359313	0.15558540463561799	-0.5787352018299777	0.5627678596450765	0.7623744600011034	hypothetical protein	False
SteCoe_11306	0.0						hypothetical protein	False
SteCoe_11307	158.67748253747692	0.3385075343590566	0.1913322089299928	1.7692135383379926	0.07685824573766284	0.2402135082332455	hypothetical protein	False
SteCoe_11308	0.0						hypothetical protein	False
SteCoe_11309	0.0						hypothetical protein	False
SteCoe_1131	87.93166797869111	-0.018483026367182197	0.224527436215797	-0.08231967851544815	0.9343925063353193	0.97142270947807	hypothetical protein	False
SteCoe_11310	652.3381992070451	0.026473826740039605	0.11631691142741052	0.2276008399394359	0.8199565669124189	0.9161173502958	hypothetical protein	False
SteCoe_11311	72.22309807341766	-0.19797040381497555	0.25030728012710746	-0.7909094921827485	0.42899680886057556	0.6604536655497757	hypothetical protein	False
SteCoe_11312	524.800585589947	0.09987866929886664	0.10408733754098375	0.9595659919684278	0.3372736917678659	0.5788206693920547	Kinesin domain protein	False
SteCoe_11313	0.0						LRR_6 domain protein	False
SteCoe_11314	354.08489075157013	0.040024056156091795	0.11865819603947748	0.3373054495348625	0.7358866520451968	0.8714687707761333	hypothetical protein	False
SteCoe_11315	43.74322078375062	-0.21919672805165832	0.3599126237023214	-0.6090276184170544	0.5425061326472378		hypothetical protein	False
SteCoe_11316	262.5201521825613	-0.10688051161806543	0.13455231883592408	-0.7943416549245633	0.4269965603774326	0.6591290207588251	hypothetical protein	False
SteCoe_11317	26.926746781186566	0.0329712264565604	0.46438454161415443	0.07099983634673906	0.943397885739963		hypothetical protein	False
SteCoe_11318	19.546139623161338	0.33801656216283327	0.47527729415266573	0.7111986335586602	0.47696115522702065		cNMP_binding domain protein	False
SteCoe_11319	38.12211971108119	-0.1613092175914322	0.33906817639511794	-0.4757427232081424	0.6342576797783064		hypothetical protein	False
SteCoe_1132	24.01555355107847	-1.0024578620695572	0.4786347975814406	-2.0944107430864074	0.03622340658217579		CK1 kinase	False
SteCoe_11320	72.67452581076232	0.041341926574697097	0.27259447948764537	0.15166090909985142	0.8794543904602369	0.9461662807224571	hypothetical protein	False
SteCoe_11321	4867.543819417896	0.07046019114208366	0.07490853230843257	0.9406163619915411	0.34690149395190795	0.5872810900279496	Thiolase_N domain protein	False
SteCoe_11322	78.74685454693967	-0.2152417850555344	0.24677163387569315	-0.872230659881916	0.3830825565429766	0.6207902107448805	CDPK family kinase	False
SteCoe_11324	0.0						hypothetical protein	False
SteCoe_11326	606.8029627380407	0.1402111996253554	0.09521695957854417	1.4725443896336095	0.14087392922316225	0.35004601651860084	Kinesin domain protein	False
SteCoe_11329	1615.2245909289707	0.20204286382244882	0.08952944545340524	2.2567197060055526	0.02402559470518177	0.11290818951991029	Biotin_lipoyl domain protein	True
SteCoe_1133	404.73752343055145	-0.0009205719873078495	0.11006250973450167	-0.008364083188076483	0.9933265049696562	0.9972827128955105	hypothetical protein	False
SteCoe_11330	284.1197661254102	0.05820828262173222	0.18997340878246796	0.30640226437366574	0.7592983844976896	0.8847393015217417	hypothetical protein	False
SteCoe_11331	114.0813537744429	-0.0034632882157915996	0.20500271823293173	-0.016893864850399117	0.9865212872100613	0.9936801703855167	MFS_1 domain protein	False
SteCoe_11332	822.610548081496	-0.20021874644063542	0.0964296872811826	-2.0763185289278265	0.03786450071692751	0.15313719271658333	Kinesin domain protein	True
SteCoe_11333	1206.031345310754	-0.07674487424620643	0.08511687553159451	-0.9016411113178082	0.3672475447072825	0.6060731359000235	PP2C domain protein	False
SteCoe_11335	0.0						hypothetical protein	False
SteCoe_11336	190.32023890472362	-0.24908880688074161	0.1637328288396385	-1.5213125470683806	0.12818142308108424	0.33091780925147246	hypothetical protein	False
SteCoe_11337	43.00216981812488	0.26426393001307236	0.3233437292115622	0.8172848462453582	0.41376566469424914		zf-DHHC domain protein	False
SteCoe_11338	474.64766009452933	0.18546389452290216	0.10709865866651946	1.731710712646682	0.08332508231562577	0.2521946425978456	Peptidase_C2 domain protein	False
SteCoe_11339	1008.4582255955769	0.04575306704302017	0.12285911418863367	0.37240270976374196	0.7095930366846881	0.8558098678553041	HTH_44 domain protein	False
SteCoe_1134	641.6835638113513	0.008880585398690242	0.0948514674299454	0.09362623098318631	0.9254060718244566	0.9680458173709591	hypothetical protein	False
SteCoe_11340	104.35297719807913	-0.023838549735865397	0.23775813317901245	-0.10026386654843439	0.9201348432149627	0.9657100519978632	hypothetical protein	False
SteCoe_11341	112.97080483027844	-0.04407371729510258	0.20515919297687035	-0.21482691882138302	0.8299022646642226	0.922418647759002	hypothetical protein	False
SteCoe_11342	0.0						hypothetical protein	False
SteCoe_11343	0.0						hypothetical protein	False
SteCoe_11344	215.66005795063714	0.1978567129188211	0.14985846451322743	1.3202905392198052	0.18673803307119696	0.41299793277731356	hypothetical protein	False
SteCoe_11345	1109.7190346086518	0.06806512654467764	0.07610215169518553	0.8943916174315432	0.37111239592209644	0.6096528805219099	Bromo domain protein	False
SteCoe_11346	30.734836099391345	0.18606482799122062	0.38080106417695614	0.48861425425207666	0.6251148194892868		WD40 domain protein	False
SteCoe_11347	87.96021468760478	0.06281291430011608	0.2236832584178366	0.28081187096614363	0.7788546981268734	0.8936234417175424	WD40 domain protein	False
SteCoe_11348	21.305572607382796	-0.3208003581596466	0.4822433961907941	-0.6652249894837867	0.5059065993519518		WD40 domain protein	False
SteCoe_11349	98.73166387945862	0.03708220365636193	0.21914851815936942	0.16921037827595517	0.8656311668191843	0.9395958356462861	Ion_trans domain protein	False
SteCoe_1135	56.432808324326366	-0.2263457488920108	0.2787701594373735	-0.8119439661290577	0.41682378481427607		hypothetical protein	False
SteCoe_11350	13.730107599631005	-0.9142755603174	0.6414389934425337	-1.4253507654883621	0.15405583243174711		WD40 domain protein	False
SteCoe_11351	0.0						hypothetical protein	False
SteCoe_11352	435.8823794056215	0.5161899148023492	0.147248300776475	3.505574679506372	0.0004556226621320472	0.006766984176104913	hypothetical protein	True
SteCoe_11353	1016.2371280066022	-0.08807981287286053	0.09009642754359107	-0.977617151692781	0.3282637111119783	0.5699138258705506	hypothetical protein	False
SteCoe_11354	155.34977251312162	0.07042506743698074	0.19513259557448562	0.36090878220342343	0.7181676382083396	0.8603339964793302	hypothetical protein	False
SteCoe_11355	136.94111651965372	-0.028823325112914244	0.19388929093450583	-0.14865867513358705	0.8818229712802124	0.9475384411144703	WD40 domain protein	False
SteCoe_11356	76.77824848846012	0.24515773373668454	0.23899668759340095	1.025778793025639	0.30499586441290405	0.5483415624075181	Hydrolase_4 domain protein	False
SteCoe_11357	18.58992302597748	0.010127592392016025	0.555498997336651	0.01823152236200773	0.9854541556035616		Hydrolase_4 domain protein	False
SteCoe_11358	212.98987284137448	0.19997645336677602	0.1588864500349248	1.258612382130882	0.20817037243533543	0.43978198310865524	Hydrolase_4 domain protein	False
SteCoe_11359	20572.339558896492	0.1549004732741197	0.0671194706199163	2.3078321661875	0.0210084731133053	0.10312540151424894	Cofilin_ADF domain protein	True
SteCoe_1136	164.9446361958223	-0.14095166927769212	0.21079253310787655	-0.6686748681252281	0.5037029025331399	0.7182746577407156	SHIPPO-rpt domain protein	False
SteCoe_11360	2388.584970783943	0.21515028557301258	0.06930061047523017	3.1045943765518897	0.0019054012925668958	0.018889568833041298	DEAD domain protein	True
SteCoe_11361	242.14871727907754	0.17753249808943372	0.14121585485996277	1.2571711460124961	0.20869166909944614	0.44029023521115473	CK_II_beta domain protein	False
SteCoe_11362	5.418971413036135	0.0030696598809778685	0.962939110684885	0.003187802683385235	0.9974565057639095		Mem_trans domain protein	False
SteCoe_11363	0.0						hypothetical protein	False
SteCoe_11364	33.263918597676486	0.5280992186023638	0.3658190217570223	1.44360786944843	0.14884931005199936		hypothetical protein	False
SteCoe_11365	180.82013804001863	-0.028744774799037164	0.15797144923340853	-0.18196183511974826	0.8556126769948289	0.9351180886045237	hypothetical protein	False
SteCoe_11366	62.8385569879006	-0.1820960456608361	0.3178506490504665	-0.5728981400693127	0.5667136640017435		hypothetical protein	False
SteCoe_11367	1294.726165214929	0.24270497825821843	0.07947944297484745	3.053682426222166	0.0022605123681732134	0.02150409992963684	Patatin domain protein	True
SteCoe_11368	0.0						hypothetical protein	False
SteCoe_11369	811.4817605727941	-0.21423647014039332	0.0910937991241139	-2.351822760718316	0.0186816741764297	0.09567237135117289	hypothetical protein	True
SteCoe_1137	188.70955882184762	0.1527454389912573	0.19558335274257624	0.7809736199394152	0.4348180103225072	0.6653409265997552	kinase related to Ciliate-E2-Unclassified subfamily	False
SteCoe_11370	140.8135833456262	-0.39150858543098144	0.18465526605174606	-2.120213486471968	0.03398804558214274	0.142696422064899	hypothetical protein	True
SteCoe_11371	118.47586657358399	-0.183126865356838	0.1967453688892341	-0.9307810719546684	0.3519668227073388	0.5917197691678534	hypothetical protein	False
SteCoe_11373	203.29464913054673	0.2935180008541634	0.15245525912126498	1.9252730443408004	0.054195208073991426	0.1936072826634152	hypothetical protein	True
SteCoe_11374	110.59389903481808	-0.02525282837142233	0.2057580848965157	-0.12273067366525608	0.902320373408764	0.9569048500797108	hypothetical protein	False
SteCoe_11375	13.161569045212573	-0.1983035753678945	2.2452045401228	-0.08832316692048395	0.9296198263683101		hypothetical protein	False
SteCoe_11376	343.93847944435885	0.132143399295831	0.12288934831396113	1.075303930803078	0.282238676920444	0.5241131603338067	MORN domain protein	False
SteCoe_11377	3246.9825482931396	0.16566455735597188	0.054687825277392625	3.029276745156218	0.002451400121681137	0.02273220129750064	STT3 domain protein	True
SteCoe_11378	53.093591207665476	0.43848238161897224	0.2927572857856072	1.4977676147062067	0.1341936376744708		RINGv domain protein	False
SteCoe_1138	182.0610140729175	0.39411625183939697	0.1718507578076176	2.2933634792614632	0.021827087378832936	0.10578319544102145	hypothetical protein	True
SteCoe_11380	6244.138495731702	-0.03858935827087085	0.06196539580966635	-0.6227565848106964	0.5334444921996493	0.7425843989041342	WD40 domain protein	False
SteCoe_11381	17344.715622228123	0.09737398916996926	0.05083754254573335	1.9153952825782603	0.05544211230970222	0.19637378130314756	WD40 domain protein	True
SteCoe_11382	387.71665954788983	-0.12708619733851464	0.11950888055039996	-1.063403796882853	0.2875988716521133	0.5300039638987684	Hydrolase_4 domain protein	False
SteCoe_11383	0.0						hypothetical protein	False
SteCoe_11384	16.967816616142148	-0.1588019323471986	0.5202001229236822	-0.30527084740903876	0.7601598772789896		Cyclin	False
SteCoe_11386	129.88902715226016	0.06929501875004973	0.19670968861008042	0.352270491807889	0.724635415710146	0.8645873076513362	hypothetical protein	False
SteCoe_11387	7.947081218929578	-0.6470645249052819	0.7395546746676666	-0.8749380499772421	0.38160761424528045		ER domain protein	False
SteCoe_11388	131.334225279793	0.08245782173840162	0.2161069874244501	0.38156018331997926	0.7027876226819385	0.8518673162569831	WD40 domain protein	False
SteCoe_11389	57.57562617572723	0.09960846306802332	0.47151986995455736	0.21124976785733987	0.832692377768		hypothetical protein	False
SteCoe_1139	0.614371001162022	-2.6107859546711385	3.4933623857012974	-0.7473561762035803	0.4548485912269662		hypothetical protein	False
SteCoe_11390	138.86034780342823	0.04432854446364957	0.19213521510058346	0.23071535553981304	0.8175359433384372	0.9153376836400426	FHA domain protein	False
SteCoe_11391	407.05081448781766	-0.327016604143643	0.14639559595786944	-2.233787171014036	0.025497080062855313	0.11774614926478835	hypothetical protein	True
SteCoe_11392	862.5534111623307	-0.09916121839971319	0.0831334181086933	-1.1927961180432185	0.23294923080031293	0.47007817267957885	TPR_12 domain protein	False
SteCoe_11393	0.0						hypothetical protein	False
SteCoe_11394	319.5792881862556	0.047490726345947795	0.1279308345411088	0.37122189123754457	0.7104722693423451	0.8564433287389652	hypothetical protein	False
SteCoe_11395	103.72887242501804	-0.4293800438547951	0.2322508099256404	-1.8487773799035168	0.06448996491156558	0.21594359676446415	hypothetical protein	False
SteCoe_11396	30.18185898891664	-0.5645518069532008	0.38461446400254595	-1.4678382114861488	0.14214817522688317		Kinesin domain protein	False
SteCoe_11397	893.6532641082246	0.043590088748782646	0.0864127669922024	0.5044403768799125	0.6139519504944637	0.7962024851454133	WD40 domain protein	False
SteCoe_11398	2.1568305630730875	0.03891769373915092	1.6999619601151477	0.02289327329213579	0.9817354061261458		hypothetical protein	False
SteCoe_11399	70.74225139655259	-0.0384747262816909	0.2771209993361982	-0.13883728181498817	0.8895787326420176	0.9510261862909275	hypothetical protein	False
SteCoe_114	200.38963386439332	0.20239038818799693	0.15523290232624637	1.303785377681348	0.19230676956257453	0.4197226409557741	Ribosomal_L38e domain protein	False
SteCoe_1140	225.99696741254033	-0.3515835706219815	0.18338933310667302	-1.9171429693649307	0.055219770993362005	0.19595589799511964	G-patch domain protein	True
SteCoe_11400	1.1530590692546845	-0.12412916263095707	2.324992463614749	-0.05338906021139053	0.9574219214690693		Sugar_tr domain protein	False
SteCoe_11401	2.9309600773139235	-0.383972203369272	1.3073886599910753	-0.29369399867052015	0.768991740551598		Myb_DNA-bind_6 domain protein	False
SteCoe_11402	159.84431118858703	-0.1781948527073675	0.1691156657921555	-1.0536862559283562	0.2920265834804655	0.5348067149952074	AGC kinase	False
SteCoe_11403	252.47334498276078	-0.30783185635881305	0.1489963891644805	-2.0660356810324476	0.03882511059669786	0.1558048491301337	AMPK subfamily kinase	True
SteCoe_11404	414.09449820453773	0.22245147529139614	0.11147338503982937	1.9955568336954543	0.04598218207186181	0.17451366257159884	hypothetical protein	True
SteCoe_11405	49893.062552844465	0.2118840942525577	0.04633016037777292	4.573351193366685	4.79984606642554e-06	0.000239239600188133	Ribosomal_L7Ae domain protein	True
SteCoe_11406	472.9510818597919	0.030692794411290386	0.1148410178691841	0.2672633435403079	0.7892664081092196	0.8987742905281545	hypothetical protein	False
SteCoe_11407	2302.176031270175	-0.22345474775707097	0.07409757361146459	-3.0156823883163892	0.002564016816612954	0.023478685931164384	hypothetical protein	True
SteCoe_11408	8883.119273289925	0.2396621828998413	0.05217210784397557	4.593684112142224	4.354884461830435e-06	0.00022314712881402635	V-ATPase_H_N domain protein	True
SteCoe_11409	1592.040118908052	-0.04999219771891949	0.07363993023876728	-0.6788735073054349	0.4972180132126349	0.713411072801197	AZUL domain protein	False
SteCoe_1141	54.390954190485694	0.08021619610918992	0.3111620144952982	0.25779559320343076	0.7965646656828499		Ion_trans domain protein	False
SteCoe_11410	852.7562326283282	0.13013633251123094	0.08755372041997261	1.486359824425513	0.13718397053225725	0.34486263843912585	TPR_1 domain protein	False
SteCoe_11411	622.03901689258	0.10222540920150071	0.09873390869568639	1.0353627295013275	0.3004995445626877	0.5439299696107878	hypothetical protein	False
SteCoe_11412	0.0						hypothetical protein	False
SteCoe_11414	438.8601769820641	0.15873998265854528	0.12829322569043705	1.2373216263310287	0.21596770215752803	0.44864901733605633	hypothetical protein	False
SteCoe_11415	88.52699257280734	-0.07170212109383647	0.28249577283503563	-0.2538166159948424	0.7996372360141503	0.9049991176086797	Akt family kinase	False
SteCoe_11416	166.62088928986557	0.30790043564837216	0.17174016977372747	1.7928271298091745	0.07300057004593057	0.2334464131929576	hypothetical protein	False
SteCoe_11417	397.97070803307474	-0.007275978573452887	0.11059729893425095	-0.06578803138563437	0.9475465851634994	0.9771458504932318	hypothetical protein	False
SteCoe_11418	1724.7603109130466	0.2102775891469164	0.07961077863062448	2.6413205945711895	0.008258353206392318	0.05458039415499095	ETC_C1_NDUFA4 domain protein	True
SteCoe_1142	82.57887838635251	0.2008723770562758	0.24356824778331285	0.8247067459916991	0.4095381008428737	0.64393439062056	hypothetical protein	False
SteCoe_11420	573.4222687344617	-0.07509776379055835	0.1000625685940256	-0.7505080555671664	0.4529487739590148	0.6797339267100916	WD40 domain protein	False
SteCoe_11421	16.287081584709675	0.14636030659116833	0.5132905771412773	0.2851412301513658	0.7755359434948393		hypothetical protein	False
SteCoe_11422	75.29406300888044	0.11301125128312847	0.27862743597665834	0.40559986810701526	0.6850366257886136	0.840842207533445	ZZ domain protein	False
SteCoe_11424	3.2303512795079343	0.40167962192576123	1.7516564106205474	0.22931416200706903	0.8186247470400516		DUF3638 domain protein	False
SteCoe_11425	25.0313550534233	0.5167266891529501	0.4209985122014386	1.2273836466806982	0.2196784299096859		hypothetical protein	False
SteCoe_11426	0.0						hypothetical protein	False
SteCoe_11427	104.97250987531997	0.06029477342436086	0.23002527254026198	0.2621223866338743	0.7932270879899234	0.9012673954360693	hypothetical protein	False
SteCoe_11428	166.31938526063732	-0.14177756655606819	0.2139577533899128	-0.6626428082636261	0.5075593465251877	0.7215923783640537	hypothetical protein	False
SteCoe_11429	73.6675860122942	0.35024067433876777	0.2511346693246965	1.3946329086325207	0.16312656603633213	0.3826643191510108	hypothetical protein	False
SteCoe_1143	210.66553097431338	-0.4040894426421771	0.1552686600090718	-2.6025177432365783	0.009254202641257536	0.059308567541034196	hypothetical protein	True
SteCoe_11430	840.3899058635847	0.12340405890912856	0.08715820107339123	1.4158628492712537	0.15681566393242424	0.3738421457915348	AlaDh_PNT_N domain protein	False
SteCoe_11431	113.6784168903015	0.04520229120214112	0.22217275915002332	0.20345559633446347	0.8387789487822639	0.9258151957330341	hypothetical protein	False
SteCoe_11432	116.08478214756701	-0.35710388679045035	0.2267307618039748	-1.5750129534658934	0.11525345462422097	0.30958034405781243	hypothetical protein	False
SteCoe_11433	187.66455837408841	-0.22380017145758557	0.15910796052382814	-1.4065931756071317	0.15954805785970172	0.37786700398716183	hypothetical protein	False
SteCoe_11434	116.95278195442681	-0.5908893275103118	0.22898122225461112	-2.580514339526427	0.009865325909516784	0.06196744612746756	hypothetical protein	True
SteCoe_11435	3.537143472383274	0.40219666361594675	1.2392565720315638	0.32454672639468785	0.7455241523944303		hypothetical protein	False
SteCoe_11436	489.51035710547643	0.05096660036984952	0.1306364585680225	0.3901407074910192	0.696432502873578	0.8483842259912482	Ras domain protein	False
SteCoe_11437	83.26587119135074	0.02934142236039734	0.23269952530156574	0.1260914577387834	0.8996595292393901	0.9559127611281573	hypothetical protein	False
SteCoe_11438	373.0277103735784	0.2165801810431148	0.12246979187266221	1.768437569227714	0.07698778052769462	0.2405497955197137	hypothetical protein	False
SteCoe_11439	5013.246803538547	0.3596045812071589	0.07245214454786014	4.963339366298713	6.929135236727419e-07	5.920845022856948e-05	GTP_cyclohydroI domain protein	True
SteCoe_1144	523.5242063326203	0.09904576204919727	0.10387121366547225	0.9535438987762689	0.34031456506322544	0.5817394988477691	GAF_2 domain protein	False
SteCoe_11440	604.5410654204022	-0.07070984243439576	0.09353512901078972	-0.7559709724272582	0.4496665996651943	0.6771551105205483	Sec10 domain protein	False
SteCoe_11441	0.17787397295751928	1.2264448780870656	4.425378703051326	0.27713896603728494	0.781673402591444		hypothetical protein	False
SteCoe_11442	994.3917914042539	0.019354096262980704	0.09101680627230888	0.21264310467097802	0.8316053475797124	0.9228291601290964	hypothetical protein	False
SteCoe_11444	437.70139138468284	-0.11299256685895696	0.1401719845500979	-0.8060995014205073	0.42018547904569425	0.6525341836107578	hypothetical protein	False
SteCoe_11446	688600.6868098845	0.22592514976507527	0.046913596532793936	4.815771257425279	1.4663242039649847e-06	0.00010440894843232493	Peptidase_C1 domain protein	True
SteCoe_11447	958.9569142733118	-0.177296882962533	0.09343121688532108	-1.8976193275974338	0.05774624650135986	0.20114694225545912	zf-RING_2 domain protein	False
SteCoe_11448	0.0						hypothetical protein	False
SteCoe_11449	2033.3353721463598	0.04910145306172103	0.06774130179194192	0.7248377542629661	0.4685515711684958	0.6918336031304302	hypothetical protein	False
SteCoe_11450	160.76303297692212	-0.015524365606524159	0.18991568098125755	-0.08174346386940125	0.9348507148189364	0.9715340420740238	hypothetical protein	False
SteCoe_11451	0.1851654511070828	1.2264448780870656	4.425378703051326	0.27713896603728494	0.781673402591444		hypothetical protein	False
SteCoe_11452	1245.0218953028507	-0.1507848466099183	0.0710571677675635	-2.1220216249422377	0.03383592212533563	0.14240176705636837	UQ_con domain protein	True
SteCoe_11453	247.7965597240443	-0.12128593917947514	0.14311787047033664	-0.847454890020974	0.3967416206050781	0.6331108075105449	zf-C3HC4_3 domain protein	False
SteCoe_11454	431.58605948570533	-0.11539269750528945	0.38106182502058544	-0.30281883392296194	0.7620279295196739	0.8861569819341413	DSPc domain protein	False
SteCoe_11455	43.328886758575074	-0.2430700847298574	0.3301271816852711	-0.7362922480027404	0.46155286284229735		Ank_2 domain protein	False
SteCoe_11456	39.12634115818003	-0.040000717567920216	0.33249793737969585	-0.1203036562667197	0.9042426078681762		hypothetical protein	False
SteCoe_11458	771.6467387726217	-0.10638624547398308	0.08655445465371146	-1.2291250161486775	0.21902493712399662	0.4523435253852877	hypothetical protein	False
SteCoe_11459	257.950747324872	0.1721106235046331	0.15538617966976198	1.1076314757877124	0.2680210041089125	0.5086541175811863	hypothetical protein	False
SteCoe_1146	54.82101940180127	0.5479372732134649	0.28847474602179024	1.899428912824403	0.05750810500326462		Kinesin domain protein	False
SteCoe_11460	207.78378197544103	-0.04069444408685803	0.18405144632819379	-0.22110363650331327	0.8250117388098167	0.9192365210505558	hypothetical protein	False
SteCoe_11461	42.38887504420086	0.03927312156771933	0.33418285647658535	0.11751985718774002	0.9064481093138334		hypothetical protein	False
SteCoe_11462	133.51621887268945	-0.047379445313722186	0.184442205201203	-0.2568796293778706	0.7972716964365136	0.9036298062280139	hypothetical protein	False
SteCoe_11463	0.0						hypothetical protein	False
SteCoe_11464	0.0						Alba domain protein	False
SteCoe_11465	1551.8412645946719	0.09330457161667267	0.06649543204900957	1.4031726502341362	0.1605653611362443	0.3793024859026057	zf-RING_5 domain protein	False
SteCoe_11466	412.81040249198014	-0.01726571618493851	0.11333121875033993	-0.1523473970837071	0.8789129437130491	0.945921742081222	NDR kinase	False
SteCoe_11467	78.96396356638668	0.2641303634784829	0.2470346082098412	1.0692038876355328	0.28497780733856926	0.5271464484431648	hypothetical protein	False
SteCoe_11468	179.57330269460851	-0.5882681060030953	0.24448628155699598	-2.406139527570814	0.01612210589515296	0.08691590569975408	Cyclin	True
SteCoe_11469	2605.546310564155	0.19937069344727468	0.05799675042562471	3.4376183490305814	0.0005868542023502633	0.008158794639912552	STIMATE domain protein	True
SteCoe_1147	721.4568679895275	0.14211647310386283	0.0885474584746619	1.6049751799994334	0.10849926694954282	0.29728853366696945	hypothetical protein	False
SteCoe_11470	1726.1162608051666	-0.003308926516455149	0.06753742480996852	-0.048993969280966	0.9609241019863496	0.9828381264495727	Cyclin	False
SteCoe_11471	0.17787397295751928	1.2264448780870656	4.425378703051326	0.27713896603728494	0.781673402591444		CAMK related kinase	False
SteCoe_11473	1462.7009811730566	0.12007184635556244	0.0889666111908209	1.3496281891419373	0.1771352773342756	0.40095092869679044	14-3-3 domain protein	False
SteCoe_11474	213.20167414572356	0.02835602333532967	0.15219218168791718	0.18631721433283657	0.8521960087345707	0.9339011238050072	hypothetical protein	False
SteCoe_11475	70.17611585222298	0.29309368605657865	0.2670232293534449	1.0976336656786725	0.27236448611941044	0.513207796639298	Abhydrolase_1 domain protein	False
SteCoe_11477	80.44292456250287	0.21085062915319377	0.24510003652437046	0.8602635566405913	0.3896437769301634	0.6267217137583805	hypothetical protein	False
SteCoe_11478	94.16507136683283	-0.7010125460259728	0.2294500144280848	-3.0551863235802372	0.0022492074257436188	0.02146534728197707	hypothetical protein	True
SteCoe_11479	733.9158537621219	0.27259700595346037	0.08812482081997307	3.093305647796308	0.001979401566292625	0.01947521567984009	Kelch_1 domain protein	True
SteCoe_1148	283.7873050870864	-0.02272307546863823	0.1435454168377133	-0.15829885738761018	0.8742213084639298	0.9433916014329795	EF-hand_8 domain protein	False
SteCoe_11480	0.0						hypothetical protein	False
SteCoe_11481	0.0						hypothetical protein	False
SteCoe_11482	119.93056505770386	0.0059560432185993715	0.19726367188325225	0.030193310109954623	0.9759128838595968	0.9891969625640447	hypothetical protein	False
SteCoe_11483	0.6884307771765839	1.717932365437941	3.169689956066835	0.5419875095826935	0.5878271104386881		hypothetical protein	False
SteCoe_11484	0.0						hypothetical protein	False
SteCoe_11485	0.0						hypothetical protein	False
SteCoe_11486	0.0						hypothetical protein	False
SteCoe_11487	1113.3590316177854	-0.1800831285260328	0.08431000691865372	-2.135963868438364	0.032682358987404396	0.13901412237253022	hypothetical protein	True
SteCoe_11488	331.91331462492803	-0.24791442521995222	0.120766065172071	-2.052848412894107	0.04008728151603646	0.15942006421405872	hypothetical protein	True
SteCoe_11489	0.0						hypothetical protein	False
SteCoe_1149	171.63320101808824	0.09103529730690678	0.16640492448366395	0.5470709330831357	0.5843300008151319	0.7772033535743103	hypothetical protein	False
SteCoe_11490	2381.1713820774376	0.08434841279656495	0.0606791630332025	1.3900721199864123	0.16450697838249773	0.3844992665958795	DUF773 domain protein	False
SteCoe_11491	69.67826623632283	-0.09833065367792415	0.25204385134318397	-0.3901331183201003	0.696438114427059		hypothetical protein	False
SteCoe_11493	106.1089139011965	-0.24997196069710886	0.25416987837613686	-0.9834838112767413	0.32536937901618046	0.5677202523035925	WD40 domain protein	False
SteCoe_11494	157.9362987839903	-0.10237973163931455	0.17470912037649358	-0.5860010709154101	0.5578747951819807	0.7591292364825919	hypothetical protein	False
SteCoe_11495	199.60229925659266	-0.07324416821421342	0.16149056852502647	-0.45355074840090526	0.6501522092450556	0.8181117668214911	hypothetical protein	False
SteCoe_11496	446.9277950523578	-0.08010382342742037	0.10488939817664755	-0.7636979982716172	0.4450472339390671	0.6736373033002747	WD40 domain protein	False
SteCoe_11497	144.1035468470683	0.1553682464907481	0.20327940530700997	0.7643088401212984	0.44468321856041604	0.6733186734499091	DUF4523 domain protein	False
SteCoe_11498	1124.3254276011323	-0.03799517024174582	0.07727709244810266	-0.491674428191801	0.6229495185133906	0.8020845353441655	hypothetical protein	False
SteCoe_11499	53.25717914661886	0.21026286126733457	0.3029980190723662	0.6939413726566862	0.487718976342699		hypothetical protein	False
SteCoe_115	11722.890654265031	0.07513512476640277	0.05550642998886721	1.3536292062284034	0.17585470420993177	0.39976011462395344	ADH_N domain protein	False
SteCoe_1150	0.0						hypothetical protein	False
SteCoe_11500	18.353500566797248	0.21166626370350336	0.5042441309122355	0.4197694147090513	0.6746539102513098		CorA domain protein	False
SteCoe_11502	1620.5287948141925	0.09917544052095295	0.07904471513632265	1.2546751588630856	0.2095967070669028	0.44168976483945854	MBOAT domain protein	False
SteCoe_11503	0.4850543036069708	-0.6192616174652523	3.5600883939233325	-0.17394557352066362	0.861908236047876		MRP-S33 domain protein	False
SteCoe_11505	506.40946534192545	0.08485162446460945	0.10045310369206971	0.8446889279271524	0.3982845429549886	0.634518255960036	Metallophos domain protein	False
SteCoe_11507	46286.10036317215	0.20725878972738374	0.04441918044319214	4.66597509588111	3.0715690447496927e-06	0.0001780118666735055	Aldo_ket_red domain protein	True
SteCoe_11508	70.14290695189392	-0.15797252137292267	0.2552880475855091	-0.618801087113213	0.5360474059700359	0.7441012507328855	Response_reg domain protein	False
SteCoe_11509	35.79466429119567	0.18509600388027878	0.394807905778072	0.468825474797671	0.6391943893234835		Tubulin domain protein	False
SteCoe_1151	40.143988173514344	-0.09225545232578367	0.34026018931151447	-0.2711320784028663	0.786289450299606		hypothetical protein	False
SteCoe_11510	7739.351728133446	0.2549193862093378	0.056793380867347545	4.488540430525763	7.171281533018014e-06	0.0003236077681082676	ketoacyl-synt domain protein	True
SteCoe_11511	868.4111024890659	0.05668280943940926	0.08127562226752416	0.6974146473198812	0.4855433375981084	0.7048343428566551	DYRK family kinase	False
SteCoe_11512	1064.5738949958352	0.14010937999387227	0.07482527744994487	1.8724872766104992	0.061139220529116745	0.20856186738591684	hypothetical protein	False
SteCoe_11515	336.9717221796644	-0.004937172351106215	0.1208836516853686	-0.0408423495011261	0.9674215774887622	0.9852386980956531	RabGAP-TBC domain protein	False
SteCoe_11516	151.91423778023966	-0.17310242606790271	0.19408656008685293	-0.8918826011983524	0.37245586130665653	0.6109095422985009	Flavokinase domain protein	False
SteCoe_11517	1478.3340707327413	0.04327445653110104	0.07603140338730256	0.5691655632168429	0.5692437882427284	0.766835719898727	hypothetical protein	False
SteCoe_11518	278.893787725247	-0.3049517492954874	0.14089998641381385	-2.1643135464886742	0.03044029377454595	0.13297834077772	LRR_6 domain protein	True
SteCoe_11519	1204.5829253089826	-0.20094682672677375	0.08565334944347637	-2.3460475046499014	0.018973689030747795	0.09656810724839403	Histone domain protein	True
SteCoe_1152	1819.4764071725615	-0.08021931232193524	0.07623315050387569	-1.0522890867255563	0.29266693713492364	0.5353003712618979	SHIPPO-rpt domain protein	False
SteCoe_11520	0.0						pseudokinase domain containing protein	False
SteCoe_11521	58.090873243489455	-0.04239518491868114	0.5058283534667618	-0.08381338180851293	0.9332048083128557		pseudokinase domain containing protein	False
SteCoe_11522	33.32483877047209	-0.8584264228230328	2.5227333160468057	-0.3402763254295192	0.7336484441196021		REJ domain protein	False
SteCoe_11523	12.333625593634546	-0.2401340050563172	0.622777653707393	-0.3855854551408523	0.6998037068978074		zf-C3HC4_3 domain protein	False
SteCoe_11525	70.1362302158826	-0.29991861636160905	0.26634649035955804	-1.126046812018172	0.2601457054136237	0.500479906306036	Gtr1_RagA domain protein	False
SteCoe_11527	2.9671076642563943	-2.831979887781976	1.7934688711481264	-1.5790515984640565	0.1143242223102228		hypothetical protein	False
SteCoe_11528	567.0474221455386	0.4163246406566668	0.10568251659662754	3.9393899205268568	8.168907257011335e-05	0.00189579158786789	hypothetical protein	True
SteCoe_11529	600.7782634646582	-0.0069167547856976205	0.09320973057281569	-0.07420635960635283	0.9408461855714245	0.9739307890006094	CK1 kinase	False
SteCoe_1153	220.87331716119263	0.10066984385110224	0.1763791026093789	0.5707583401989095	0.5681634660910847	0.7661804694609591	HSF_DNA-bind domain protein	False
SteCoe_11530	1126.4221511377928	0.2524396427897811	0.07603847257293378	3.3198936570911353	0.0009005174396404604	0.01115776721398584	Vps35 domain protein	True
SteCoe_11531	117.67244205301834	-0.3651807328644175	0.21598034315326567	-1.6908054109594366	0.09087397341492966	0.2659059132855913	hypothetical protein	False
SteCoe_11532	61.945241965267364	0.03305387878048141	0.2723890510793102	0.12134804482599144	0.9034153668892063		hypothetical protein	False
SteCoe_11536	1354.5692651243428	0.10983905442601591	0.07197669521088028	1.5260363664128358	0.1270008079424276	0.3292652463630901	hypothetical protein	False
SteCoe_11537	739.4437665241127	-0.330116304477749	0.09739849782866684	-3.3893367129589076	0.0007006192177015045	0.009312290947522239	Ion_trans domain protein	True
SteCoe_11538	2191.892040335851	-0.017100854751334604	0.060648206926030096	-0.28196801881037886	0.7779680329973198	0.8931702465683447	AGC kinase	False
SteCoe_11539	178.11156322926544	0.00971180559612968	0.16912461852472535	0.0574239615784254	0.9542074759131339	0.9803590938393749	AGC kinase	False
SteCoe_1154	34.96995739644833	0.14064445061196634	0.36204285486517856	0.38847459277808716	0.6976648526357296		hypothetical protein	False
SteCoe_11540	866.5984332477202	-0.1400862108485588	0.9071274947999117	-0.15442835946611683	0.8772719942402742	0.9449632664873995	hypothetical protein	False
SteCoe_11541	13.233684243051135	0.5951146045200616	0.673781414289285	0.8832458003428272	0.3771034806781126		hypothetical protein	False
SteCoe_11542	2316.9657587050992	0.10040830541967061	0.05927767635680918	1.6938637205561917	0.09029118228438761	0.2648777255278538	WD40 domain protein	False
SteCoe_11543	19.205820918858752	-0.7716940903305521	0.5035594745924558	-1.5324785437809605	0.12540438835513784		DSPc domain protein	False
SteCoe_11545	493.12287982393923	-0.042075940642385436	0.11091551082455639	-0.37935127674739916	0.7044270267813302	0.852833083031742	GST_N domain protein	False
SteCoe_11546	103.24722480511097	0.3302380407565756	0.21260950050858746	1.5532609783034463	0.12036079863109866	0.3184116616138269	hypothetical protein	False
SteCoe_11548	2525.1919120440975	0.2778762088588954	0.06492136313409928	4.280196771052451	1.867281444629207e-05	0.0006428783259366271	ATP-grasp_2 domain protein	True
SteCoe_11549	1525.2279674428203	0.004977097194351625	0.06918095139830709	0.07194317357239204	0.9426471315029533	0.9747012388459736	Cation_ATPase_N domain protein	False
SteCoe_1155	18.549708844852052	0.2397064960127308	0.5073944410677123	0.47242633464473005	0.6366225109437138		hypothetical protein	False
SteCoe_11550	322.23252877878843	0.2843438288350961	0.142020490512216	2.0021324233536433	0.04527049119587403	0.17274219304892607	Septin domain protein	True
SteCoe_11551	0.0						zf-C2H2_4 domain protein	False
SteCoe_11552	357.09749850143044	0.05335131449048611	0.12626147502290833	0.42254626346481605	0.6726263399830172	0.8322527074129733	hypothetical protein	False
SteCoe_11553	55.07480231599902	0.038815850894455675	0.34828962511505884	0.11144704893702391	0.9112618527506048		CDPK family kinase	False
SteCoe_11554	13.319499126182828	-0.5300171662575353	0.5815490750445949	-0.9113885465588472	0.36209068622707574		CK1 kinase	False
SteCoe_11556	19.145014209714674	0.8617524915261306	0.4947558345526235	1.7417732775306412	0.081548124400227		Hydrolase_2 domain protein	False
SteCoe_11557	348.97254033693565	0.004860761991126791	0.11912059057798378	0.040805388619565584	0.9674510434414725	0.9852386980956531	HSP70 domain protein	False
SteCoe_11558	1938.4796611529891	-0.26689446224789454	0.06990609606652637	-3.81789968637218	0.0001345926273707234	0.0027030685996953614	hypothetical protein	True
SteCoe_11559	60.1870731974983	0.21671082008132567	0.2742632250606504	0.7901563180167607	0.4294364830608218		dCache_1 domain protein	False
SteCoe_1156	0.0						WD40 domain protein	False
SteCoe_11560	43.96300173939786	0.6093982296859667	0.3154721173374467	1.931702347672521	0.05339625485191843		dCache_1 domain protein	False
SteCoe_11561	2.577075161776376	1.2701636732833157	1.6113193117583307	0.7882755851149494	0.43053552542755		Inhibitor_I29 domain protein	False
SteCoe_11562	33.15169444233262	-0.3724972906220902	0.44768535106294505	-0.8320515507993843	0.40537984727918797		WD40 domain protein	False
SteCoe_11563	56.99480300908875	-0.05342905809770779	0.2915682607657679	-0.18324716811556577	0.8546040860987767		hypothetical protein	False
SteCoe_11564	20.632432860826945	-0.037745559455931964	0.4582614148029619	-0.08236687234983853	0.9343549785463962		WD40 domain protein	False
SteCoe_11565	14.834820424226137	1.233857127277419	2.247101265460012	0.549088350508686	0.5829448194604612		WD40 domain protein	False
SteCoe_11566	1273.394786977156	-0.12870927340443075	0.08471547299098638	-1.5193124568651735	0.12868386566585563	0.33186334171188614	hypothetical protein	False
SteCoe_11567	7.2995655620896684	-1.7692445293486896	1.3036223452186149	-1.3571756696545354	0.17472539955849642		hypothetical protein	False
SteCoe_11568	961.0499676917411	0.16600844814227797	0.08179037743347542	2.029681893536947	0.042388884550336896	0.16527755539292988	Ras domain protein	True
SteCoe_11569	149.31816005160087	0.06586282959055993	0.19131771346476137	0.34425892092156507	0.7306515746269537	0.8683946368655905	hypothetical protein	False
SteCoe_1157	0.0						hypothetical protein	False
SteCoe_11570	143.8139244528583	0.02759685487264337	0.17738354917833007	0.15557730691756122	0.8763662135643686	0.9443586590841277	Na_H_Exchanger domain protein	False
SteCoe_11571	360.0907654394678	-0.13098933270952962	0.1257461651421872	-1.041696441091573	0.29755243953384525	0.5409505007322971	hypothetical protein	False
SteCoe_11572	303.1266245480203	-0.019326496737084135	0.13162653569389945	-0.14682827163383186	0.8832675689853561	0.9481805919103207	Ion_trans domain protein	False
SteCoe_11573	40.96312716588306	-0.32888741432185814	0.3769643162847967	-0.8724629895031857	0.38295585030755364		DUF726 domain protein	False
SteCoe_11574	0.0						Aa_trans domain protein	False
SteCoe_11575	125.5078515542315	0.3294500479157294	0.19071895445672205	1.7274111472254752	0.08409385006524826	0.2537509941911062	Aa_trans domain protein	False
SteCoe_11576	369.11523875400235	0.270724478635297	0.1171509181784162	2.3109036006273063	0.020838180141752927	0.10265097230206277	DEAD domain protein	True
SteCoe_11577	210.09051391295645	0.24399215378014835	0.147351125720767	1.6558553766499062	0.09775111019815262	0.2780518285026829	CK_II_beta domain protein	False
SteCoe_11579	10171.876806320919	0.09789505511387249	0.05020444013354296	1.9499282305205141	0.051184673803946715	0.18680830108077143	START domain protein	True
SteCoe_1158	819.2892669160439	-0.2413147755168234	0.08456502188750784	-2.8536003436247093	0.004322687407218237	0.034286024422315785	hypothetical protein	True
SteCoe_11580	0.1851654511070828	1.2264448780870656	4.425378703051326	0.27713896603728494	0.781673402591444		hypothetical protein	False
SteCoe_11581	225.28561658259767	0.1840630122156185	0.15920146108533584	1.1561640889524014	0.24761404554966726	0.48699172997882206	hypothetical protein	False
SteCoe_11582	27762.878266587937	0.0033226075939327172	0.08734800344328716	0.038038735437038375	0.969656797951461	0.9868001501565425	Ribosomal_S25 domain protein	False
SteCoe_11583	60.55391375101639	0.05866811206948589	0.27331848078854	0.2146510982361124	0.8300393517379321		hypothetical protein	False
SteCoe_11584	951.1359629731254	-0.21523046106653967	0.08132627078116599	-2.6465059690943558	0.0081328069851338	0.05406830368894562	hypothetical protein	True
SteCoe_11585	27.996244666144193	-0.1798643472221123	0.4028329561225001	-0.4464985907642973	0.6552371303338334		Myb_DNA-binding domain protein	False
SteCoe_11586	31.952322028915336	-0.0013421748000339395	0.4843404247118545	-0.00277113933001242	0.9977889535425993		hypothetical protein	False
SteCoe_11587	0.0						hypothetical protein	False
SteCoe_11589	87.15365285480964	-0.295102854574712	0.22633095115138585	-1.3038554960047277	0.19228285664180622	0.4197226409557741	DUF4586 domain protein	False
SteCoe_1159	8893.13380026474	0.1502312513160096	0.05468201785809204	2.7473611472400674	0.0060076941205235304	0.04345472947137254	hypothetical protein	True
SteCoe_11590	230.28312765268126	-0.131885414143221	0.14207768488352104	-0.9282626912969765	0.3532713219512893	0.5927314942784581	hypothetical protein	False
SteCoe_11591	627.6669908849921	-0.6191529332802121	0.11475278769551231	-5.3955371866266715	6.831884062616411e-08	1.047762583057626e-05	hypothetical protein	True
SteCoe_11592	327.30571774363966	-0.08449469530826881	0.1386142535478868	-0.6095671487281688	0.5421485788059661	0.7485459132333406	hypothetical protein	False
SteCoe_11593	225.42614978005318	0.2918796808901578	0.16072739598631058	1.8159920970474612	0.06937158443653882	0.22592005818600727	Acyl-CoA_dh_M domain protein	False
SteCoe_11594	350.90907299877085	-0.02858270767464115	0.12327115706960044	-0.23186857618690962	0.8166400920038842	0.9148821954299747	KIAA1430 domain protein	False
SteCoe_11596	2.784703555662291	-0.5956982886741862	1.7477318278031313	-0.3408407852954012	0.7332234446779722		WD40 domain protein	False
SteCoe_11597	17.842074399799035	0.1037856225878945	0.5472032761534162	0.18966557239470316	0.8495712003169231		WD40 domain protein	False
SteCoe_11598	185.24759721074292	-0.6076810111660739	0.20293135490872394	-2.9945151228079143	0.002748814289481498	0.024659227228164694	WD40 domain protein	True
SteCoe_11599	0.14994442624994403	-0.6971292740310601	4.425373370536906	-0.15753004676902127	0.8748271296110333		WD40 domain protein	False
SteCoe_116	85.06420790094772	0.24717116164995753	0.23221539737009153	1.064404705498621	0.28714540306149516	0.5295926191692583	hypothetical protein	False
SteCoe_1160	485.2415152629305	-0.20966502036096424	0.10389940149786779	-2.017961772044153	0.04359524280067294	0.16851891294931623	Ras domain protein	True
SteCoe_11600	837.0163232771373	0.29771773047408834	0.09538510892628911	3.1212181212075363	0.0018010457858816673	0.018127808493942608	AIM24 domain protein	True
SteCoe_11601	2.1672639407521976	3.6270298148714013	2.386787974217862	1.51962799127977	0.1286044987561189		Bromo domain protein	False
SteCoe_11602	0.8405760397438358	0.8499685148207934	2.369736333406968	0.35867640751357105	0.7198371796671442		hypothetical protein	False
SteCoe_11603	316.5303398713299	0.22650137552585864	0.12649585094556415	1.7905834367905915	0.07336016693668325	0.23394820722530177	hypothetical protein	False
SteCoe_11604	595.4578124379183	-0.1596934344244606	0.09320476597904598	-1.7133612508652445	0.08664610038452188	0.2580789932816718	RabGAP-TBC domain protein	False
SteCoe_11605	0.0						hypothetical protein	False
SteCoe_11606	0.3326828312615453	0.264655731212735	4.123790215011077	0.06417778728155406	0.9488286641076031		zf-RING_2 domain protein	False
SteCoe_11607	95.27349266680648	0.1734495451406476	0.23913492803758138	0.7253208327366926	0.4682552281102599	0.6916771636370437	hypothetical protein	False
SteCoe_11608	26.39322829848503	0.17399286373793058	0.41753148114525906	0.41671795204682666	0.6768847218725202		HTH_44 domain protein	False
SteCoe_11610	0.0						hypothetical protein	False
SteCoe_11611	1290.7860157137727	0.19309431293443718	0.08078192909736434	2.3903156942650585	0.016833895879092745	0.08946735990738178	hypothetical protein	True
SteCoe_11612	15.600254913555185	-0.6009676390238653	0.5346477501042075	-1.124044081185662	0.2609943258439147		Amidohydro_1 domain protein	False
SteCoe_11613	221.1237554153264	-0.09415977543883537	0.1589902561755146	-0.5922361388919914	0.5536924727170085	0.7562703236803643	MORN domain protein	False
SteCoe_11614	880.4837768554503	-0.1855390460046397	0.10198481162437044	-1.8192811561785835	0.06886854676698739	0.22509032774169901	hypothetical protein	False
SteCoe_11615	14.123509361441704	-0.27576833348372604	0.6475080674092619	-0.4258917338081979	0.6701867385469026		hypothetical protein	False
SteCoe_11616	12.449243796183557	0.2279089606303034	0.6327875610737163	0.36016662565804336	0.7187225311004463		hypothetical protein	False
SteCoe_11617	84.60662231911864	-0.2156957293475121	0.23022703741782652	-0.9368827039895303	0.34881889699012825	0.5888504599972564	IQ domain protein	False
SteCoe_11618	239.1679322267714	0.07808762310283884	0.13962475039477726	0.5592677722398975	0.5759789864535927	0.7714073375214499	DIRP domain protein	False
SteCoe_11619	80.8861119835738	-0.1081413788740189	0.23450792152669003	-0.4611416883915838	0.644696954069082	0.8144502436790285	hypothetical protein	False
SteCoe_1162	2518.7244966683843	0.09196870280710374	0.06131946422590158	1.4998288711116268	0.13365873663173167	0.3395030985719837	Ion_trans_2 domain protein	False
SteCoe_11620	4.700702828024955	-0.8787736371568731	1.1274069470366548	-0.7794644511165159	0.4357061704658818		DEAD domain protein	False
SteCoe_11621	12.75495115720978	0.0017933414926424901	0.5951894196263955	0.0030130601007124468	0.9975959295024425		hypothetical protein	False
SteCoe_11622	205.57179926973245	-0.19390806978895284	0.1645839278632125	-1.1781713579597637	0.2387282986717688	0.4768391111091934	hypothetical protein	False
SteCoe_11623	1207.8582267219697	0.018110469721665214	0.09031448947862156	0.20052673525826845	0.8410686508902312	0.9273743882691635	CLASP_N domain protein	False
SteCoe_11624	542.2294635804506	-0.13320408318152718	0.13769858447999872	-0.9673598583787593	0.33336416971897065	0.5751718673673782	CLASP_N domain protein	False
SteCoe_11625	108.8105903513923	-0.11741531246694344	0.20289731266206562	-0.578693285418244	0.5627961474558689	0.7623744600011034	hypothetical protein	False
SteCoe_11626	4108.162889284121	0.24208435274922532	0.06153042272325548	3.9343846837855274	8.341010258733419e-05	0.0019235194109808898	Cyt-b5 domain protein	True
SteCoe_11627	33.83903995254683	0.009869119258159354	0.39249362484561884	0.025144661297470037	0.9799395768668365		hypothetical protein	False
SteCoe_11628	166.10194256074405	-0.18725083819430297	0.1658328208637355	-1.1291542724715913	0.25883275991777677	0.4991940824929923	hypothetical protein	False
SteCoe_11629	0.29988885249988806	-1.5803617415936722	4.324034754145568	-0.36548312662809584	0.7147507999652047		hypothetical protein	False
SteCoe_11630	492.40344405147925	-0.07013241760344381	0.10261274135937513	-0.6834669522941872	0.4943118259010687	0.7110440366149053	Inhibitor_I29 domain protein	False
SteCoe_11631	38.32259030340668	-0.23227332054526478	0.37331747569197066	-0.6221871079427224	0.5338188422051022		hypothetical protein	False
SteCoe_11632	0.0						hypothetical protein	False
SteCoe_11633	465.35414206578724	-0.08272553266428198	0.1057735451237606	-0.7821004067462122	0.43415556772917685	0.6647675595802959	Kelch_1 domain protein	False
SteCoe_11634	550.6816612915565	-0.2896399405983043	0.09759643455261141	-2.967730757030553	0.003000069959077265	0.026348624446627063	hypothetical protein	True
SteCoe_11635	309.2182411397343	-0.17315252356261923	0.12359259342672295	-1.400994337620077	0.16121576636803425	0.3803392410725284	STE11 family kinase	False
SteCoe_11636	92.51694624850809	0.11350908741651493	0.22888632560468444	0.49591904241828516	0.6199515304735728	0.7999476793121241	hypothetical protein	False
SteCoe_11637	137.80922798864316	0.4152134337387545	0.18400076012596536	2.2565854263564074	0.02403399185891758	0.11290818951991029	hypothetical protein	True
SteCoe_11638	80.0172413380079	-0.11711016866435459	0.24547752469884918	-0.477070839002572	0.6333116789914396	0.8078167655561578	hypothetical protein	False
SteCoe_11639	37.81674767777897	0.08699276176996562	0.33831928571036857	0.25713213950338965	0.7970767677110059		zf-DHHC domain protein	False
SteCoe_1164	109.41016569725501	0.25127783862427566	0.20936447501727506	1.200193292599149	0.23006427969486054	0.46622987599223675	hypothetical protein	False
SteCoe_11640	573.6860996396391	0.17289704967064132	0.10259609209531462	1.6852206174677213	0.09194601466238916	0.267649063918351	RCC1 domain protein	False
SteCoe_11641	659.7653474504797	0.1471623537541177	0.09596735972696152	1.5334625665727597	0.12516192310553936	0.32630477358527754	CDPK family kinase	False
SteCoe_11642	670.0052229491665	-0.027116344941422958	0.09629366564993672	-0.2816005056864379	0.7782498524103179	0.8932745859219491	PX domain protein	False
SteCoe_11643	0.17787397295751928	1.2264448780870656	4.425378703051326	0.27713896603728494	0.781673402591444		hypothetical protein	False
SteCoe_11644	166.65617922169966	-0.19735287877742463	0.1773139322935338	-1.113013942134662	0.2657024416419922	0.506441877946335	hypothetical protein	False
SteCoe_11645	131.61931618385273	-0.34938663137633685	0.21131271033040758	-1.6534103927304586	0.09824736917124496	0.2788173768156526	hypothetical protein	False
SteCoe_11647	58.57272060043459	0.02002877278725506	0.27523136834833717	0.0727706762039795	0.9419886060692744		hypothetical protein	False
SteCoe_11648	1252.014280644074	0.1373622403959344	0.0910470232934865	1.5086955666101525	0.1313765990233961	0.3360415434082225	Methyltransf_7 domain protein	False
SteCoe_11649	48.01924410358156	-0.6191539614242801	0.30621934905665743	-2.021929585219394	0.04318362684013537		hypothetical protein	False
SteCoe_1165	32.403340855379966	-0.1333129505081644	0.36585642883410685	-0.36438597220499724	0.7155698090776659		Tctex-1 domain protein	False
SteCoe_11650	0.14994442624994403	-0.6971292740310601	4.425373370536906	-0.15753004676902127	0.8748271296110333		IFT20 domain protein	False
SteCoe_11651	5888.153726780671	0.006580696765986064	0.05122164732068465	0.12847491461541896	0.8977731489295502	0.955016801747173	Epimerase domain protein	False
SteCoe_11652	0.29943643294354083	-1.5784697346599514	4.324194073067263	-0.3650321211277879	0.7150874290243247		hypothetical protein	False
SteCoe_11653	935.509017555627	-0.3411151948150088	0.12183561888562387	-2.799798596954138	0.005113449952132321	0.03889804748533261	hypothetical protein	True
SteCoe_11654	59.484824794437465	-0.1291314397699179	0.2794660511353292	-0.4620648527623379	0.6440348139912324		Abhydrolase_3 domain protein	False
SteCoe_11655	0.18295046204074286	1.2264448780870656	4.425378703051326	0.27713896603728494	0.781673402591444		TBCA domain protein	False
SteCoe_11656	4254.288727456909	0.1848228916988513	0.06568595940217596	2.813735132758504	0.004896955843128613	0.037762835370906606	Peptidase_A22B domain protein	True
SteCoe_11657	1001.0262715266866	0.058251995629044095	0.07979083703804507	0.7300587108926926	0.4653542980547025	0.6892007773256132	hypothetical protein	False
SteCoe_11658	0.0						zf-CCCH domain protein	False
SteCoe_11660	1213.8536322581074	-0.21726578141216674	0.09208023710369341	-2.3595267371813926	0.0182982622127762	0.09430473616027761	Adenylate/Guanylate Cyclase	True
SteCoe_11661	176.2564837278196	0.10128128761584093	0.1697384648194699	0.5966902535825425	0.5507142009583641	0.7543054349528119	hypothetical protein	False
SteCoe_11662	173.87763753734507	-0.021759788315366315	0.1702250648865487	-0.12782951987633984	0.8982838882189121	0.9553032660522238	Akt family kinase	False
SteCoe_11663	18.72191563334091	0.8349193133728299	0.6483029993620648	1.2878535410053586	0.19779695047566104		hypothetical protein	False
SteCoe_11664	137.4752746817261	0.05233552622769414	0.18654466556822355	0.28055225309326187	0.7790538421435813	0.8936437703164176	CGI-121 domain protein	False
SteCoe_11665	173.63861573350542	0.2497489467993424	0.17410965934936676	1.4344347564209439	0.15144823516183198	0.3660764075095489	IQ domain protein	False
SteCoe_11666	87.12049387903839	0.21423571253700618	0.7654717116758838	0.2798741080424379	0.7795740924845893	0.8936437703164176	hypothetical protein	False
SteCoe_11667	49.15344864780107	-0.4486424279552865	0.3240994039466694	-1.3842741532135328	0.16627452516421992		CDPK family kinase	False
SteCoe_11668	22913.730037735833	0.19095750797571215	0.05024303139872644	3.800676485068784	0.00014430159966942685	0.0028357333175181004	Dynamin_N domain protein	True
SteCoe_11669	604.9792049624929	0.10419301061167803	0.11329449026903762	0.9196652932040513	0.3577476947594992	0.5969541008447473	Peptidase_C2 domain protein	False
SteCoe_1167	0.5178341296195961	1.1732580400734485	3.144822416747437	0.37307608653047636	0.7090918160933164		Radial_spoke domain protein	False
SteCoe_11671	521.6946225903112	0.08727004470893884	0.1046143232977957	0.8342074197671332	0.4041641107450479	0.6393337501983298	Ras domain protein	False
SteCoe_11672	0.4498332787498321	-2.1647369039407	4.283407533713758	-0.505377292938515	0.6132938643461295		hypothetical protein	False
SteCoe_11673	424.4328170223351	-0.11173827285946342	0.11194093248021852	-0.9981895843078589	0.3181874361403484	0.5610786797089699	hypothetical protein	False
SteCoe_11674	231.97666604006272	-0.12455407037667801	0.1537054070628639	-0.8103428028770432	0.4177431813287549	0.6509281706856921	hypothetical protein	False
SteCoe_11675	1667.8584508573279	0.0023139680932578624	0.07017140510059669	0.032975940697504806	0.9736937737464906	0.988359621284322	hypothetical protein	False
SteCoe_11676	779.9937068369077	-0.3169958503019739	0.12175917737270718	-2.603465768593718	0.009228648303617366	0.059231339170802595	RabGAP-TBC domain protein	True
SteCoe_11677	104.1995727858761	0.2000622535603393	0.2094811410983382	0.9550370621020374	0.3395589548407876	0.581105535592143	Chitin_synth_2 domain protein	False
SteCoe_11678	122.03608629697305	0.1727419914554446	0.24640672780463532	0.7010441354198895	0.48327547202043264	0.7031610100419454	zf-RING_2 domain protein	False
SteCoe_11679	2326.36496449896	-0.12444870014982484	0.10179650958142765	-1.2225242364550581	0.22150944432417918	0.4556296776846345	DUF4821 domain protein	False
SteCoe_1168	0.0						Ras domain protein	False
SteCoe_11680	0.0						hypothetical protein	False
SteCoe_11681	43.152747145872105	0.05378844561157732	0.32780871428490277	0.16408485579437368	0.8696643435513816		DYRK family kinase	False
SteCoe_11682	2.1627969009375865	0.04569953483317639	1.4029901727193324	0.03257295433837551	0.9740151376932652		hypothetical protein	False
SteCoe_11683	0.30475328455397005	-1.6005016358740516	4.322351375053926	-0.37028494377185694	0.7111701909466284		hypothetical protein	False
SteCoe_11684	173.80574806699977	-0.24685356198826264	0.16289534230821845	-1.5154120338271226	0.1296680917969283	0.3334213766207567	SF3b10 domain protein	False
SteCoe_11685	28.26896217529131	0.04425090058159142	0.3969171987017359	0.11148647810256221	0.9112305876645904		cNMP_binding domain protein	False
SteCoe_11686	26.178839494084375	1.098292788548331	0.41998401669740126	2.615082348097193	0.008920594524963774		hypothetical protein	False
SteCoe_11687	0.0						hypothetical protein	False
SteCoe_11688	419.38985707506214	-0.04037098832386346	0.12751270695944153	-0.3166036490520464	0.7515443665818103	0.8809359887196093	DUSP domain protein	False
SteCoe_11689	150.13215622374244	-0.07303877924944165	0.1747027706750208	-0.41807453291801067	0.6758926242420342	0.8345814504955832	IF4E domain protein	False
SteCoe_1169	68.42534078942782	-0.2940065699207016	0.2573626698845652	-1.142382343377819	0.2532951272551238		Cyt-b5 domain protein	False
SteCoe_11690	18.05586614415591	-0.3189152599625226	0.5241033365645376	-0.6084969083635126	0.5428579558297157		Cyclin	False
SteCoe_11691	2237.214504646523	0.04884064692090799	0.05901866136648076	0.8275458268636146	0.4079277588356296	0.6426541414124564	hypothetical protein	False
SteCoe_11692	46.37782344656957	0.03822641128506384	0.307421026398043	0.12434546762448515	0.9010417486641927		TFIIS_M domain protein	False
SteCoe_11693	21.092496714692107	-0.05319406493647798	0.4574822232813485	-0.11627569822262576	0.9074340449641676		FHA domain protein	False
SteCoe_11694	245.14467849242612	0.06807381476268123	0.1578723884827335	0.4311951913625888	0.6663264500624569	0.828987288234384	Tau95 domain protein	False
SteCoe_11696	213.32930804728983	0.05365450595321731	0.1490250065849067	0.3600369305982736	0.7188195162628959	0.8606061417704127	hypothetical protein	False
SteCoe_11697	155.11331406458666	-0.3561324432181273	0.17386714831058975	-2.0483020897193622	0.040530408364441134	0.16038837709140355	START domain protein	True
SteCoe_11698	155.82506389412904	-0.20169321346220462	0.1742786524092215	-1.157303035535364	0.24714857377391242	0.4863796995186354	TTL domain protein	False
SteCoe_11699	366.77572221875295	-0.09657938851799544	0.11486584952574569	-0.8408015865180923	0.4004590982078481	0.6364177141110465	hypothetical protein	False
SteCoe_117	0.17787397295751928	1.2264448780870656	4.425378703051326	0.27713896603728494	0.781673402591444		hypothetical protein	False
SteCoe_1170	962.8253495157513	-0.09646225253183284	0.07659287305477205	-1.259415513279572	0.20788028898921496	0.43946622496842813	hypothetical protein	False
SteCoe_11700	0.30452707477579644	-1.5995655745574733	4.322429109925619	-0.37006172545071503	0.7113364994982676		hypothetical protein	False
SteCoe_11701	215.29466930866636	0.29110167858842406	0.2038268979974473	1.4281808801901592	0.15323980240084537	0.368943035070034	hypothetical protein	False
SteCoe_11702	10460.825167123896	0.1097501573472575	0.05395451718948806	2.034123611222678	0.04193913392267934	0.16400983346260353	hypothetical protein	True
SteCoe_11703	123.79467633644032	-0.2946631282469794	0.21783770909384592	-1.352672728118145	0.1761602066642699	0.40001754942577167	hypothetical protein	False
SteCoe_11704	2262.782285503407	0.013699118400217394	0.06335212889755461	0.2162376961691366	0.8288024712648308	0.921634063345959	PLK family kinase	False
SteCoe_11705	12.114432229882878	0.42424533183829627	0.6403980101367159	0.6624713461363284	0.507669192605557		hypothetical protein	False
SteCoe_11706	302.77414379372186	-0.16226838910792737	0.1393476635622725	-1.1644858977876724	0.24422715505945536	0.4829707608303801	hypothetical protein	False
SteCoe_11707	593.031801598494	0.01040086719690963	0.11377346367853491	0.09141733810879761	0.9271609856152895	0.9685879853060027	Longin domain protein	False
SteCoe_11708	31.88401475919569	-0.25876747425851176	0.3946148128678646	-0.6557469862266907	0.5119869315620993		zf-CCCH domain protein	False
SteCoe_11709	0.0						hypothetical protein	False
SteCoe_1171	286088.44826835464	0.23036704276093273	0.04517544909817659	5.099385780544038	3.4075741835809e-07	3.5928610298131116e-05	Inhibitor_I29 domain protein	True
SteCoe_11710	504.1388264156742	0.23047156467258342	0.13123935298349385	1.7561162824505097	0.07906855545109866	0.24447377549669316	CAP domain protein	False
SteCoe_11711	0.1851654511070828	1.2264448780870656	4.425378703051326	0.27713896603728494	0.781673402591444		hypothetical protein	False
SteCoe_11712	982.567273197906	0.36120655756076475	0.07663137766359698	4.713559491862725	2.4342661049718153e-06	0.00015296816604050683	Proteasome domain protein	True
SteCoe_11713	0.6702197547140537	0.2958658206012595	3.111208800720626	0.09509674199067908	0.924237985864537		hypothetical protein	False
SteCoe_11714	1118.9692993842505	-0.05183718012768201	0.10578212998194403	-0.4900372126797797	0.6241075664619722	0.8026657697728756	hypothetical protein	False
SteCoe_11715	822.5197344784069	-0.033408202158356784	0.1039720714809959	-0.3213190011748796	0.747968658410473	0.8787083246747807	Asp domain protein	False
SteCoe_11716	515.0388467416589	0.2695810076186798	0.14150593680766532	1.9050862013308596	0.05676886678104087	0.1991359592730338	hypothetical protein	True
SteCoe_11717	30.79885608782647	0.3909965921299952	0.386866464556291	1.0106758480046627	0.3121716002932565		Thioredoxin_8 domain protein	False
SteCoe_11718	0.0						RRM_1 domain protein	False
SteCoe_11719	168.02353594128442	-0.036536539108007485	0.1868811915093174	-0.19550677525611704	0.844996234137111	0.9291357438386052	hypothetical protein	False
SteCoe_1172	63464.88940553376	0.2097864590043214	0.04574121040769101	4.586377516784023	4.510027857198881e-06	0.00022842822387119784	Inhibitor_I29 domain protein	True
SteCoe_11720	177.88131895931485	0.065345369174971	0.15948833389742786	0.40971880248618514	0.6820122356164557	0.8388318287984123	CH domain protein	False
SteCoe_11721	31.067532149576916	-0.2437429924195764	0.388063545957635	-0.6281007194790358	0.529937961797403		hypothetical protein	False
SteCoe_11722	183.4592287389933	0.0783549343563772	0.17063962259588872	0.45918370636542327	0.6461022501745253	0.8154735525194241	SHIPPO-rpt domain protein	False
SteCoe_11723	10291.488884535836	0.22168621054245766	0.051502577848698945	4.3043711558227935	1.6746071613191477e-05	0.0005961982086832829	Ribosomal_L18 domain protein	True
SteCoe_11724	386.2285746221257	-0.17185628043118512	0.13071454277657235	-1.3147449149933952	0.18859564601279888	0.41518215297099104	PKG family kinase	False
SteCoe_11725	0.36303942406460205	2.1192621285317537	4.121890609203672	0.5141480765645996	0.6071484668130976		hypothetical protein	False
SteCoe_11727	590.8579780732731	0.1608204713896286	0.09560033718643716	1.6822165708056125	0.09252685199030376	0.2688758965150857	Dynamin_N domain protein	False
SteCoe_11728	756.6244504151264	0.19237853816032183	0.09096174816196458	2.11493888417554	0.03443515654254643	0.14384712726373064	WD40 domain protein	True
SteCoe_11729	43.929831450161835	0.17644293863558022	0.31797429036696745	0.5548968705361402	0.5789652025588312		hypothetical protein	False
SteCoe_1173	1218.4758696578226	-0.16180923576937545	0.07993991793105766	-2.0241356253195564	0.04295619895700713	0.1667089717441379	hypothetical protein	True
SteCoe_11730	27.783631490721604	-0.35413169697921637	0.4180391502490389	-0.847125674158148	0.39692507606056693		hypothetical protein	False
SteCoe_11731	1.9147212407929954	-1.324672989606669	1.5540410850955235	-0.8524053851029583	0.39398913232237454		PX domain protein	False
SteCoe_11733	27.48385021583343	-0.29181042259556067	0.4033064728911917	-0.723545100835236	0.46934505590799		hypothetical protein	False
SteCoe_11735	651.3359154221031	-0.33994868528810324	0.1071658176117496	-3.172174606269522	0.0015130200846509415	0.016146979793907446	TTL domain protein	True
SteCoe_11736	419.7385660647207	0.04198684742312271	0.1141299136930138	0.3678864380468978	0.7129579130572172	0.8578254946296849	SAPS domain protein	False
SteCoe_11737	118.2193493854008	0.045253477559188064	0.19666063280712104	0.2301094881738296	0.8180066922168118	0.9153598500579715	cNMP_binding domain protein	False
SteCoe_11738	1901.0551404209345	-0.029077734307523428	0.06557094060747647	-0.4434545857987578	0.6574369608667674	0.8231184514956549	WD40 domain protein	False
SteCoe_11739	0.0						hypothetical protein	False
SteCoe_1174	274.83812514871664	-0.2844547443081033	0.1516938883316817	-1.8751892211117784	0.060766696516833724	0.2078082677858538	hypothetical protein	False
SteCoe_11740	0.0						hypothetical protein	False
SteCoe_11741	296.57964211537984	0.04321909218764588	0.16284155141738318	0.26540579975727424	0.7906968687660424	0.8996976771250428	hypothetical protein	False
SteCoe_11742	30.305393108021462	0.170087293978615	0.3902385654216556	0.4358546516150561	0.6629421889496363		IBR domain protein	False
SteCoe_11743	97.52012339765876	-0.16063231556790045	0.2192282022003088	-0.7327173874332588	0.46373081686052053	0.6878647645970968	hypothetical protein	False
SteCoe_11744	0.0						hypothetical protein	False
SteCoe_11745	346.86622609440377	0.37850909333911725	0.12854213553980093	2.944630503839095	0.0032334055226823774	0.027804204337824497	hypothetical protein	True
SteCoe_11746	121.34835399809988	-0.06273829549816408	0.1947914539480737	-0.32207930187167483	0.7473926182032739	0.8785478645985957	hypothetical protein	False
SteCoe_11747	470.8462188506399	-0.08349131780994931	0.10496360273185644	-0.7954311364791761	0.42636275390316025	0.6583630777110673	hypothetical protein	False
SteCoe_11748	241.20787620964242	-0.3909350962383177	0.14615247367218817	-2.674844198088383	0.007476398613142116	0.05071602164702126	hypothetical protein	True
SteCoe_11749	102.82104040382764	-0.0374935857192768	0.20821996678181343	-0.1800671967187712	0.8570998148619153	0.9355052908907558	hypothetical protein	False
SteCoe_1175	38.50206916587742	-0.573260208803653	0.34119416369768274	-1.6801583080758493	0.09292651868535919		MORN domain protein	False
SteCoe_11750	159.02128706776335	-0.04160741797720737	0.1908110006035771	-0.21805565635940258	0.8273857471081845	0.9210393797182678	hypothetical protein	False
SteCoe_11751	304.58481990837936	-0.025922997743674053	0.1267317082186907	-0.20455021168767665	0.837923558092192	0.9253211224379644	TPR_8 domain protein	False
SteCoe_11752	444.55974299397303	0.18251633989269897	0.10862535257658759	1.6802370308903132	0.09291120710315988	0.2696188388920486	tRNA-synt_1b domain protein	False
SteCoe_11753	0.0						hypothetical protein	False
SteCoe_11754	0.0						hypothetical protein	False
SteCoe_11755	0.0						hypothetical protein	False
SteCoe_11756	48.00086446905946	0.15394519330997436	0.3015446242572514	0.5105220949939463	0.6096857392315418		Kelch_4 domain protein	False
SteCoe_11757	0.0						hypothetical protein	False
SteCoe_11758	573.7030397382488	0.1477847426010776	0.1025365716689245	1.4412881198939709	0.14950330216330557	0.36257402629033003	DAO domain protein	False
SteCoe_11759	46.25262715522965	-0.8233433105286863	1.0286910039200032	-0.8003796158333216	0.42349088756581676		ANF_receptor domain protein	False
SteCoe_1176	220.09482322831727	0.19451747613386755	0.14709102371159014	1.3224292769575743	0.18602524518737318	0.41231946639460604	hypothetical protein	False
SteCoe_11760	0.0						ANF_receptor domain protein	False
SteCoe_11762	342.57217033897615	0.017931292398496383	0.12794616076034243	0.14014717043431815	0.8885437117139523	0.9508002996632685	hypothetical protein	False
SteCoe_11763	0.0						hypothetical protein	False
SteCoe_11764	0.0						hypothetical protein	False
SteCoe_11765	170.1980319043973	-0.002360190344556644	0.16731261415463453	-0.014106469834816499	0.9887450387880682	0.9949147715375601	Ras domain protein	False
SteCoe_11766	329.10939521077324	0.04346173665289847	0.12219817817208599	0.355665995213884	0.7220907138468009	0.8631811263007719	DnaJ domain protein	False
SteCoe_11767	1097.5156736577703	0.21056567082841499	0.10120728979038633	2.0805385784415757	0.03747616095772558	0.1521172840947399	hypothetical protein	True
SteCoe_11768	8.594751722746333	-0.5729532486006034	0.716091785175306	-0.8001114668007804	0.42364621806514136		hypothetical protein	False
SteCoe_11769	95.57896125709816	-0.5646631052600891	0.23553959778322903	-2.3973170990117674	0.016515624018653408	0.08847194683758865	kinase related to cdc2 subfamily	True
SteCoe_1177	832.9018420881171	0.16671541970240142	0.08996628230343125	1.8530877950487794	0.06386977589091883	0.2144080904735559	hypothetical protein	False
SteCoe_11771	0.0						Myb_DNA-binding domain protein	False
SteCoe_11772	1036.5334033886109	-0.23730289846901445	0.0913066867242263	-2.598965168736663	0.009350526057522481	0.05963706129529109	hypothetical protein	True
SteCoe_11774	1.0493847739714346	-3.38701231660955	3.0581004381384282	-1.107554308671216	0.26805434554845786		14-3-3 domain protein	False
SteCoe_11775	285.71103459637885	-0.05899203749647571	0.13677945415424744	-0.43129311972505646	0.6662552524630025	0.8289824090415356	hypothetical protein	False
SteCoe_11776	385.7079160707324	0.028313672773283467	0.12482142981096497	0.22683342769076537	0.8205532695829862	0.9165038836376099	Ammonium_transp domain protein	False
SteCoe_11777	321.8406773342461	-0.019469955999064256	0.12308929423457382	-0.15817749317791974	0.8743169383138294	0.9434084769984238	RabGAP-TBC domain protein	False
SteCoe_11778	961.0053676806007	0.013888626085900394	0.08398822339329859	0.1653639703850262	0.8686575106857259	0.9409062017508102	hypothetical protein	False
SteCoe_11779	492.05661693452436	-0.23163793630310953	0.110385188513588	-2.098451245337102	0.035865302461952034	0.14773890839464127	Myb_DNA-binding domain protein	True
SteCoe_1178	0.0						hypothetical protein	False
SteCoe_11780	605.0589160521723	-0.021607866543894683	0.09468217628785465	-0.22821472204231993	0.8194793168711807	0.9159056600202439	hypothetical protein	False
SteCoe_11781	172.64410587494618	0.0977715530401622	0.16953490805971533	0.5767045510516577	0.5641390575311525	0.7631466611593699	Ribonuclease_3 domain protein	False
SteCoe_11782	226.915634775567	0.07053369657976598	0.1438750842944018	0.490242608201971	0.6239622334742032	0.8026657697728756	PKG family kinase	False
SteCoe_11783	407.4884540489498	-0.3579523112057304	0.11267099328899752	-3.1769695176787347	0.0014882267719709774	0.015941403128584518	AMPK subfamily kinase	True
SteCoe_11784	1131.7952931820757	-0.1061270791941536	0.08300193592357565	-1.278609685584569	0.2010345375268051	0.43155574888234843	Ank_2 domain protein	False
SteCoe_11785	412.8185238051812	-0.22229785061264884	0.11605945866743599	-1.9153790062870704	0.055444186486210835	0.19637378130314756	hypothetical protein	True
SteCoe_11786	88.36073506611247	-0.4001980862342366	0.28981530473088696	-1.380872851438427	0.16731805869023042	0.3878503694255833	zf-CCCH domain protein	False
SteCoe_11787	34.56288949940471	-0.343572201299525	0.3908460339320616	-0.8790474290938975	0.37937556009994033		hypothetical protein	False
SteCoe_11788	18.903379712680017	-0.6220138115116932	1.49604535638232	-0.41577202780524203	0.6775768292779047		hypothetical protein	False
SteCoe_11789	41.30753178986482	0.1371429927198013	0.3258260350954085	0.4209086381929027	0.6738217972012757		hypothetical protein	False
SteCoe_1179	0.0						hypothetical protein	False
SteCoe_11790	12402.615501241062	0.14280586369905024	0.051299645686926416	2.783759259675432	0.0053732900005234235	0.0402848020146265	IBN_N domain protein	True
SteCoe_11791	1121.2133151646576	-0.2545206099213348	0.07459534980112492	-3.4120171109847997	0.0006448406533937254	0.008740368219781466	NIF domain protein	True
SteCoe_11792	238.5784821739858	0.1236784651510818	0.14388189276692315	0.8595832510448745	0.39001881090250434	0.6271815912819199	hypothetical protein	False
SteCoe_11793	3145.5198139717445	0.09987645477923159	0.0568956757392439	1.7554313835197428	0.07918554786483276	0.24471774293688922	Aminotran_1_2 domain protein	False
SteCoe_11794	281.4914079236806	-0.3805123223800369	0.13604302370514657	-2.796999890304864	0.00515795507894758	0.039141561535086286	hypothetical protein	True
SteCoe_11795	2356.4232699730096	-0.3341447316838039	0.08112846594937063	-4.118711327443706	3.8099707060122415e-05	0.001083741472808748	PKG family kinase	True
SteCoe_11796	162.67555643199017	-0.5191139620013331	0.22735713506260521	-2.283253445546759	0.022415443566889123	0.10778186644714872	hypothetical protein	True
SteCoe_11797	218.15007876900407	-0.3906698329356168	0.18291210496133314	-2.1358336727807203	0.03269297342645212	0.13903230564582536	hypothetical protein	True
SteCoe_11798	39.47153675661773	-0.0619602199907386	0.33578425640097687	-0.1845238983353311	0.8536024808809424		Aminotran_3 domain protein	False
SteCoe_11799	840.3726953281845	0.10108190601142161	0.08479938554814255	1.192012245820285	0.2332564436465958	0.47041584928416436	CoA_trans domain protein	False
SteCoe_118	88.34325289300979	0.34628025977229665	0.22996086627725681	1.5058225574554807	0.1321127309789915	0.3371798969603256	hypothetical protein	False
SteCoe_1180	146.40829293230368	-0.41720726680212666	0.19323126784350003	-2.1591084686150643	0.030841752808557752	0.1339652368477877	hypothetical protein	True
SteCoe_11801	859.4523700557306	-0.4581488676444077	0.1277546311194436	-3.5861625025245742	0.0003355798871730771	0.005371972631819528	hypothetical protein	True
SteCoe_11802	0.0						Ras domain protein	False
SteCoe_11803	0.0						hypothetical protein	False
SteCoe_11804	840.690560603112	0.13788295017388877	0.10774110610599055	1.2797617841257924	0.2006289279808986	0.43094936528394584	Kinesin domain protein	False
SteCoe_11805	1827.747523066672	0.07059604832307105	0.07396150571107529	0.9544971758531914	0.3398320381710388	0.5813007120450083	hypothetical protein	False
SteCoe_11806	187.96717242422105	0.22802125090609737	0.165520710836985	1.3775995146049533	0.16832697089845605	0.38946463366389633	hypothetical protein	False
SteCoe_1181	98.14377790602555	-0.25185208073322096	0.21911583091548711	-1.1494015730445337	0.2503904317188155	0.4902082269260259	hypothetical protein	False
SteCoe_11810	250.51353354124	0.01913983685042605	0.16341238706262376	0.11712598533360376	0.9067602181372943	0.9585538582844404	Ank_2 domain protein	False
SteCoe_11811	0.0						hypothetical protein	False
SteCoe_11812	0.154808858304026	-0.6971292740310595	4.425373370536906	-0.15753004676902116	0.8748271296110333		hypothetical protein	False
SteCoe_11813	91.02286506660073	0.0484801926496113	0.23119414360006446	0.20969472623612678	0.8339059418823155	0.924038242869923	NEK family kinase	False
SteCoe_11814	18154.474611992948	0.2198859642932021	0.04864644371736751	4.520083021293899	6.181538521258943e-06	0.0002884411091696381	Cys_Met_Meta_PP domain protein	True
SteCoe_11815	2150.000745916447	0.01466038943360156	0.06988216548939864	0.20978728021565946	0.8338337010782426	0.924038242869923	LRR_4 domain protein	False
SteCoe_11816	475.6218792174395	0.06426367943125835	0.11426809569047851	0.5623938951895318	0.5738476775094626	0.7700704042713531	C2 domain protein	False
SteCoe_11817	381.32450816949444	-0.12657653187809723	0.12331504354471338	-1.0264484221846075	0.3046802636060434	0.5481945082569643	histidine kinase	False
SteCoe_11818	1277.4479576309175	-0.5936225162310984	0.08958907919356596	-6.626058907788516	3.447676315802118e-11	2.6072754924778017e-08	hypothetical protein	True
SteCoe_11819	3.671011594891255	1.9488990604755538	1.2536499411988098	1.5545799480610258	0.12004614244466061		hypothetical protein	False
SteCoe_1182	0.0						hypothetical protein	False
SteCoe_11821	454.40228869179833	0.10518019807911631	0.10787691946398258	0.9750018688124791	0.3295593329604901	0.5712395021358457	SHIPPO-rpt domain protein	False
SteCoe_11822	152.5467596591303	-0.3409158563113001	0.2060515603311468	-1.6545172274522553	0.09802246594318785	0.27857077887780907	DOT1 domain protein	False
SteCoe_11823	356.36131470440586	0.3705457278257579	0.12566159843604027	2.9487586696134516	0.003190530129580858	0.027555123935312526	PX domain protein	True
SteCoe_11824	61.08955631066873	-0.01708551585609026	0.28652923751316706	-0.059629223196830373	0.9524509430287778		Band_7 domain protein	False
SteCoe_11825	381.24204985453025	0.39396529342123926	0.11485242193804837	3.4301870763660944	0.0006031652389212466	0.00831427834995717	TPR_11 domain protein	True
SteCoe_11826	188.98148360333047	0.22142306325017957	0.16729062196846428	1.3235832388256632	0.18564149479819358	0.4117418711993511	hypothetical protein	False
SteCoe_11828	1241.5106913417358	0.014393422243672313	0.08183774964313065	0.17587754192212782	0.8603901492591894	0.937185608661761	C2 domain protein	False
SteCoe_11829	318.3257818514694	-0.12990138622402322	0.17961532473552672	-0.7232199502759332	0.4695447638162956	0.6925027814232714	Aurora family kinase	False
SteCoe_1183	503.25406734855784	0.27559348099051567	0.12870493723502505	2.141281344065775	0.032251356657754374	0.13779553922875729	hypothetical protein	True
SteCoe_11830	0.0						hypothetical protein	False
SteCoe_11831	2.0215608428201826	0.7391742708586453	1.4545223358937973	0.5081903884304575	0.6113198307754143		zf-C2H2_8 domain protein	False
SteCoe_11832	0.0						hypothetical protein	False
SteCoe_11833	190.86731519322362	-0.10087073142198082	0.15522723839723643	-0.6498262319390503	0.5158044725117319	0.7284505046464544	hypothetical protein	False
SteCoe_11834	567.4149369349935	0.015594357300846537	0.09823509789218791	0.15874527165393773	0.8738695687735812	0.9431512555498726	Thioredoxin domain protein	False
SteCoe_11835	113.88333563043459	-0.1725689711818573	0.20626263395379732	-0.836646792848154	0.4027911350565657	0.6384092761081019	CBM_20 domain protein	False
SteCoe_11836	0.0						hypothetical protein	False
SteCoe_11838	0.0						NIF domain protein	False
SteCoe_11839	83.331345736721	0.3928507971192878	0.2655595558351769	1.4793321817540466	0.1390515558179605	0.34735672105735776	Ion_trans domain protein	False
SteCoe_1184	152.2389189281203	0.18263452239873412	0.22101537700687718	0.8263430575378075	0.4086095149712682	0.6431704183308827	hypothetical protein	False
SteCoe_11840	113.77208643760156	0.07501754321010344	0.19919712550225616	0.3765995268302894	0.7064712394607895	0.854017508837927	Chitin_synth_2 domain protein	False
SteCoe_11841	0.14994442624994403	-0.6971292740310601	4.425373370536906	-0.15753004676902127	0.8748271296110333		IBR domain protein	False
SteCoe_11842	0.0						IBR domain protein	False
SteCoe_11843	0.0						IBR domain protein	False
SteCoe_11844	169.75318028030787	0.11454119678056714	0.17389761992675762	0.6586702959408514	0.510107511438686	0.7238074426346935	IBR domain protein	False
SteCoe_11846	0.17787397295751928	1.2264448780870656	4.425378703051326	0.27713896603728494	0.781673402591444		hypothetical protein	False
SteCoe_11847	294.2931656724307	-0.09794992082009221	0.13339072364755672	-0.7343083397530269	0.46276083623532116	0.6870364025366847	hypothetical protein	False
SteCoe_11848	22.332655422430477	0.20009930895844363	0.5376428545278173	0.3721788679479057	0.709759678727034		Ras domain protein	False
SteCoe_11849	3846.29412601396	0.1022379747615589	0.053275600711874066	1.9190393612731633	0.054979352637877496	0.19554852135927528	EMP24_GP25L domain protein	True
SteCoe_11850	3211.7284824915223	-0.030983346055244994	0.060922429365824725	-0.5085704292781458	0.6110533606696826	0.7940398917370866	EF-hand_6 domain protein	False
SteCoe_11851	336.13802805710014	-0.0030196587294824507	0.16333974485823227	-0.01848698081476317	0.9852503635969125	0.9933005373264596	hypothetical protein	False
SteCoe_11852	273.35332563871225	0.19814789759980855	0.13732054021106269	1.4429589141963306	0.14903204540672763	0.36216692996111816	WD40 domain protein	False
SteCoe_11854	2.6517337859841983	0.2201425678646911	1.8176864011430975	0.12111141268716592	0.9036027897028197		hypothetical protein	False
SteCoe_11855	179.2872949288607	-0.1163467617634813	0.2030923427466995	-0.572876161601972	0.5667285462933054	0.7652806938463445	hypothetical protein	False
SteCoe_11856	0.14971821647177042	-0.6971292740310595	4.425373370536906	-0.15753004676902116	0.8748271296110333		hypothetical protein	False
SteCoe_11857	94.21392071384854	0.010440346202744224	0.21700394407586474	0.04811132003708776	0.9616275245691329	0.9829324480677581	hypothetical protein	False
SteCoe_11858	1607.232217269282	-0.00013071015832859793	0.0684006009687249	-0.0019109504372390397	0.9984752830776437	0.9989307710951053	DYRK family kinase	False
SteCoe_11859	3326.055721638708	0.20208517858227817	0.05883216532243989	3.434943750152919	0.0005926768369444533	0.008221376161308542	Adaptin_N domain protein	True
SteCoe_1186	17.74129559656263	0.4644718212530135	0.6558787394568103	0.7081672164548017	0.4788414221207441		hypothetical protein	False
SteCoe_11860	292.3753635233465	-0.4528664723270571	0.1566893929103302	-2.8902177991475293	0.0038497500293022294	0.03160946008709367	hypothetical protein	True
SteCoe_11861	112.83322644828111	-0.07768179566081557	0.20612094837889836	-0.3768748216606219	0.7062666335323028	0.8539133105461675	hypothetical protein	False
SteCoe_11862	708.0748828255308	0.21678951209850147	0.10462604417561434	2.072041562946041	0.038261565276967315	0.1542124091575254	hypothetical protein	True
SteCoe_11863	545.4791080922234	-0.4386562220658825	0.13626559472339278	-3.2191267572443083	0.0012858163230849108	0.014387366215089377	hypothetical protein	True
SteCoe_11864	431.30637321749333	0.011469694756857673	0.1510881943543555	0.07591390449711223	0.9394875945931446	0.9735353636846652	Lung_7-TM_R domain protein	False
SteCoe_11865	77.9736715585074	-0.2614531478835108	0.26944875187153516	-0.970326067823701	0.3318839875937285	0.5736560318346516	PP2C domain protein	False
SteCoe_11866	107.7605669588225	-0.37603647261814854	0.2460576325779231	-1.5282455117463707	0.126451592831942	0.328339445166418	hypothetical protein	False
SteCoe_11867	432.0200560383512	-0.2972074409002163	0.11976015319304005	-2.481688883790512	0.013076138779733923	0.07516091895222306	hypothetical protein	True
SteCoe_11868	79.17513307997292	-0.18200180809476965	0.24405672469702913	-0.7457356822300465	0.45582709974342717	0.6816736532201227	NMT domain protein	False
SteCoe_11869	96.84055162066677	0.00805594464910323	0.2148919871041055	0.03748834359840736	0.9700956340759873	0.9871023461549213	hypothetical protein	False
SteCoe_11870	73.49426137903568	0.2518739311618641	0.2715389220084932	0.9275794766320312	0.35362574773986577	0.5930539323761563	hypothetical protein	False
SteCoe_11871	0.0						HMG_box domain protein	False
SteCoe_11872	0.0						EF-hand_7 domain protein	False
SteCoe_11873	609.3626040856285	0.17604143742545766	0.10408572056749595	1.6913120883983406	0.09077721247441645	0.26572811622749964	hypothetical protein	False
SteCoe_11874	422.30694044415446	-0.14719600579802608	0.10793963950347421	-1.3636881360279913	0.1726657395734701	0.39533137379399447	hypothetical protein	False
SteCoe_11875	181.59147633245473	-0.37118939308591187	0.19963776122118213	-1.8593145445798938	0.06298256657381769	0.2124378141387874	TTL domain protein	False
SteCoe_11876	1021.0827639088644	0.2975516776192927	0.07695923315493523	3.86635450252289	0.00011047432142664868	0.0023545309457802064	hypothetical protein	True
SteCoe_11877	246.35820713231047	-0.1660679593378091	0.13713659653524127	-1.210967484490058	0.22590786671238705	0.46118041506370727	SpoIIE domain protein	False
SteCoe_11878	273.5954883987041	-0.13296683681618798	0.14711836285659466	-0.9038085677027209	0.3660969178923371	0.6049937085597804	hypothetical protein	False
SteCoe_11879	1417.8693654265737	0.11543379987419752	0.06760390741284923	1.7075018928899581	0.08772880627071589	0.2601379732724541	RRM_1 domain protein	False
SteCoe_1188	406.16668103890487	-0.19131777707100342	0.11047332923312841	-1.7318005929491949	0.08330907255395568	0.2521809896729886	hypothetical protein	False
SteCoe_11880	222.09308594769774	0.017702759473864897	0.161834522749996	0.10938802903761359	0.9128947282146294	0.9617958052221176	hypothetical protein	False
SteCoe_11881	109.03915438355283	-0.008323331883398304	0.20306371249465321	-0.040988770377265026	0.967304848280514	0.9852386980956531	BTB domain protein	False
SteCoe_11882	28.6225366565621	-0.3902123864236041	0.3989470827340488	-0.9781056268150042	0.3280220851927361		hypothetical protein	False
SteCoe_11883	127.53154423434181	0.08842912197138413	0.21737643728547515	0.4068017816266458	0.6841535780992558	0.8403656943970644	hypothetical protein	False
SteCoe_11884	0.0						hypothetical protein	False
SteCoe_11885	63.06484450215505	0.08233427525546909	0.2926486276991254	0.28134174386123445	0.7784482957649976		CRAL_TRIO domain protein	False
SteCoe_11886	921.1932718546515	-0.16080060794671364	0.09284944914328808	-1.7318423472665012	0.08330163599154998	0.2521809896729886	WD40 domain protein	False
SteCoe_11887	628.2131669589891	-0.43099686394302333	0.0938895519907134	-4.590466721852642	4.422559683662951e-06	0.00022556082888933063	hypothetical protein	True
SteCoe_1189	21111.3761503112	0.18961634542673036	0.05399098825322199	3.511999901491241	0.00044474816386913936	0.006626203791993271	CAMK related kinase	True
SteCoe_11891	1063.2467598482328	-0.13845887161060744	0.11198804119458039	-1.2363719387682983	0.21632034181481608	0.4491263292947772	hypothetical protein	False
SteCoe_11892	0.855158996042963	0.8803806057007094	2.5948823933320853	0.3392757251592485	0.7344020278289605		Ank_2 domain protein	False
SteCoe_11893	104.74550837812114	-0.1867407182400404	0.20817640091250156	-0.8970311592548342	0.36970229046385583	0.6081563855507668	TPR_2 domain protein	False
SteCoe_11894	0.0						HMG_box_2 domain protein	False
SteCoe_11895	405.8320824271766	0.2600069907608868	0.1212426134624141	2.144518196496073	0.031991389016335706	0.1370892463415037	Notch domain protein	True
SteCoe_11896	281.88990410036456	0.14083352314333009	0.14127063678387813	0.9969058422153447	0.3188102156433965	0.561727873324924	Notch domain protein	False
SteCoe_11897	1016.3865849795615	-0.006875607551401162	0.07687599856841194	-0.08943763566573461	0.9287341143678604	0.9689306242488047	Ank_2 domain protein	False
SteCoe_11898	10.99085213441886	0.17714035373886225	0.6376275144566464	0.2778116529206118	0.7811569454416049		cNMP_binding domain protein	False
SteCoe_11899	0.0						hypothetical protein	False
SteCoe_119	83.88359792047883	0.23024448526204666	0.23545711220698762	0.9778616712993635	0.3281427442106942	0.5697940240130431	hypothetical protein	False
SteCoe_1190	420.05391416817787	-0.03372273877392289	0.11599751998490128	-0.29071948071228065	0.7712658713570062	0.8904781165954463	Rhodanese domain protein	False
SteCoe_11900	48.81707717681551	0.07380594066655524	0.40966390401382896	0.18016217670977372	0.8570252511282432		hypothetical protein	False
SteCoe_11902	195.43022156964062	-0.2739432050201299	0.1558058953374026	-1.7582338872794074	0.07870772151948426	0.2437360972386062	hypothetical protein	False
SteCoe_11903	145.28114305483479	0.1330221920134823	0.18683451115455846	0.7119786981080813	0.47647796709162127	0.6975969935971591	hypothetical protein	False
SteCoe_11904	320.40586263607577	-0.5323232687481745	0.1407008089491254	-3.7833703496378046	0.00015471893391137627	0.002994828719867955	GAF domain protein	True
SteCoe_11905	0.0						hypothetical protein	False
SteCoe_11906	55.15009964986049	-0.030793394454608276	0.2804258840893228	-0.10980938708496608	0.9125605462520895		Mito_carr domain protein	False
SteCoe_11907	74.68627643373081	0.08595946143067522	0.30159232780456663	0.2850187272879746	0.7756297944324946	0.8922753368495089	hypothetical protein	False
SteCoe_11908	1897.912039105778	0.10393950756179118	0.06884078890788438	1.5098535215927331	0.1310808046062817	0.3356764509365207	hypothetical protein	False
SteCoe_11909	6185.680418707511	0.27044736943770636	0.06259521032369268	4.320576095825344	1.5562237749188332e-05	0.0005622659572939857	GTP_EFTU domain protein	True
SteCoe_1191	0.0						hypothetical protein	False
SteCoe_11910	164.70576025337152	0.1012895373827628	0.18138737626148063	0.5584155825527127	0.5765606346293525	0.7718911896311483	IQ domain protein	False
SteCoe_11911	256.8707618653537	-0.2793072197414493	0.1488361644720414	-1.876608556342613	0.06057176380487981	0.20743275327995303	IQ domain protein	False
SteCoe_11912	2.7106644593739673	-1.9790362870990679	1.7613402322934073	-1.1235968217918935	0.26118410502121503		hypothetical protein	False
SteCoe_11913	342.7117263224309	-0.09105946180406133	0.13029777883543625	-0.6988565930894938	0.48464165674124826	0.7042122953682048	hypothetical protein	False
SteCoe_11915	0.0						hypothetical protein	False
SteCoe_11917	166.20432908322041	-0.3575274438703193	0.17251431723820926	-2.072450852740775	0.038223415117142015	0.15409516855405175	hypothetical protein	True
SteCoe_11918	410.4061602677477	-0.13582888294063541	0.14449345485538834	-0.9400348484751466	0.34719968570296544	0.5874638076355923	DUF4498 domain protein	False
SteCoe_11919	324.5954508474281	0.2821545187828917	0.12258744265917573	2.3016592292193665	0.02135439712765262	0.10432686197517255	hypothetical protein	True
SteCoe_1192	1309.8152859625054	0.0628947462819326	0.08103260464751118	0.7761659217980518	0.4376510245324332	0.6679744323906182	EF-hand_8 domain protein	False
SteCoe_11920	6.452751353854659	1.0462043807369927	0.9040926056051124	1.1571871888463952	0.2471958907054863		hypothetical protein	False
SteCoe_11921	7.3731144717372485	-0.19022647239599527	0.7971474073130373	-0.2386339974901203	0.8113894004189985		hypothetical protein	False
SteCoe_11922	0.0						DUF229 domain protein	False
SteCoe_11923	1.7544556292188327	2.2722310456171053	1.816173362594268	1.2511091134886998	0.21089467101160986		hypothetical protein	False
SteCoe_11925	37.4169831931734	-0.1312287543196169	0.3532805796628006	-0.3714575945410647	0.7102967347960252		zf-DHHC domain protein	False
SteCoe_11926	167.89948753221705	0.15630608186934714	0.18081419727271206	0.8644569078477798	0.3873369427506347	0.6247930635086915	FAD_binding_1 domain protein	False
SteCoe_11927	6.756961012450141	-0.5836832840425368	1.0009715787094342	-0.5831167402326121	0.5598147151839687		hypothetical protein	False
SteCoe_11928	50.321408296392995	-0.8173957430600516	0.31866100381618984	-2.565094985803604	0.010314756367604247		hypothetical protein	False
SteCoe_11929	995.6648574234491	0.16736476455276966	0.09491428202624387	1.7633254024562202	0.07784562332442117	0.24204258416545285	Pep_deformylase domain protein	False
SteCoe_1193	481.21040249581046	-0.16879743877560763	0.11480181663683778	-1.4703376977872984	0.1414703159231258	0.3510109173560439	CAMKL family kinase	False
SteCoe_11930	32.06465467746947	0.4621639257973342	0.36888361224964306	1.2528719369744281	0.2102523163143647		Chitin_synth_1 domain protein	False
SteCoe_11932	1490.549946231886	-0.05095469631995098	0.06580284860837783	-0.7743539587959963	0.4387215026573469	0.6687063070740644	DUF4200 domain protein	False
SteCoe_11934	0.33775932034476885	0.26465569602905886	4.10220504892582	0.064515472257624	0.9485597876965242		hypothetical protein	False
SteCoe_11935	0.0						hypothetical protein	False
SteCoe_11936	187.17800943866624	0.05570570164140018	0.15866748236733866	0.35108454996741706	0.7255249184582723	0.865272009718221	hypothetical protein	False
SteCoe_11937	62.919945695469686	-0.04488752054376717	0.3778400789440969	-0.1188003153853048	0.9054335588133653		DUF727 domain protein	False
SteCoe_11938	689.353193786308	-0.4443168193296316	0.11322318156193649	-3.9242566160055916	8.699796219040226e-05	0.0019792036398316513	hypothetical protein	True
SteCoe_11939	355.46899677290213	-0.262568983304337	0.11806182693492526	-2.2239955972311263	0.02614874046719172	0.11969453427655494	hypothetical protein	True
SteCoe_1194	163.05926778938004	-0.2509405891141058	0.1964601970368924	-1.277310075521215	0.20149279789447727	0.4319744325523844	hypothetical protein	False
SteCoe_11941	579.7656906211405	-0.3132739050530467	0.11236050896367661	-2.788113972982451	0.005301588861665569	0.039967805093743966	Kelch_4 domain protein	True
SteCoe_11942	1600.688059360192	-0.10741008341645997	0.07229369209985306	-1.4857462704782547	0.13734624676609478	0.34511234393070855	hypothetical protein	False
SteCoe_11943	2148.107860519284	-0.04885573634675789	0.09301325242526895	-0.5252556498442068	0.5994054836504594	0.7861883145556651	PKG family kinase	False
SteCoe_11944	314.13894886008745	0.228307144686967	0.1302063861737365	1.7534250922403536	0.07952906704137201	0.24542942346940885	JAB domain protein	False
SteCoe_11945	227.86695748237594	-0.34444390899070165	0.14501282614506045	-2.3752651275559904	0.017536348987454296	0.09202911453550136	PLAC8 domain protein	True
SteCoe_11946	24.59080539006077	0.5206304972968996	0.5011667812032238	1.0388368040813607	0.298880641403235		hypothetical protein	False
SteCoe_11947	58.97296838335924	0.5527017692982461	0.2790007438168163	1.9810046444217866	0.04759075274567923		hypothetical protein	False
SteCoe_11948	16046.311744427776	0.17746344255094512	0.04834275961330313	3.6709415012814057	0.0002416586503436802	0.004222960845169124	Peptidase_C2 domain protein	True
SteCoe_11949	37.56967736262886	0.1870913407131842	0.36091103778751815	0.5183863088812813	0.6041887651696385		Ank_5 domain protein	False
SteCoe_1195	107.00179072688007	0.09055775352783912	0.21417498183606437	0.42282134333110205	0.6724256142780242	0.8322527074129733	Mannosyl_trans domain protein	False
SteCoe_11950	398.8046988399287	-0.1020988900463204	0.11190632316561186	-0.9123603310174235	0.3615790646860124	0.6008874773205956	RRM_1 domain protein	False
SteCoe_11951	2349.3411820472957	0.1156445521998944	0.07909188985528887	1.462154367678967	0.14369891308705768	0.3547743851077633	Thioredoxin domain protein	False
SteCoe_11952	46.86486201382707	-0.09123242760554166	0.3377652868157491	-0.2701059912509865	0.787078713017471		CAMKL family kinase	False
SteCoe_11953	4043.6391264577287	0.1924057403871797	0.058885437609009245	3.267458784372562	0.00108517666051388	0.012665784641687014	UDPGP domain protein	True
SteCoe_11954	89.59275949190125	0.0047671114572814055	0.279626652171867	0.017048129783964208	0.9863982193253776	0.9936793868447265	Ribonuclease_3 domain protein	False
SteCoe_11955	374.0296153693262	-0.11262714551672715	0.1208194818808757	-0.9321935813942164	0.3512364919948652	0.5909484048520384	hypothetical protein	False
SteCoe_11956	648.9296614237966	0.00968661181468353	0.08935294297878157	0.10840842496910019	0.9136717183653341	0.9621905984912277	polyprenyl_synt domain protein	False
SteCoe_11957	117.77592260003479	0.20343683334537624	0.20463822219653266	0.9941292059798946	0.3201599681968581	0.5627046211352216	Cation_ATPase_N domain protein	False
SteCoe_11958	276.5421461549496	0.2521815986155842	0.13870453955622333	1.8181207293029036	0.06904568234732368	0.22545693625232616	hypothetical protein	False
SteCoe_11959	52.52143774689614	-0.3282665516491829	0.2990917412295054	-1.0975446874585897	0.27240335715040864		hypothetical protein	False
SteCoe_1196	0.0						zf-RING_2 domain protein	False
SteCoe_11960	51.412726689018704	-0.2668023050215755	0.36096739349737034	-0.739131317198929	0.4598272618212129		hypothetical protein	False
SteCoe_11961	12.94399914760514	-0.7085694041916871	0.5841681445893904	-1.2129545418635208	0.22514720092006457		TCR domain protein	False
SteCoe_11963	25.09614625847325	0.8174523526907024	0.4166585324456182	1.9619239473930499	0.04977133929130763		RSK family kinase	False
SteCoe_11964	206.4676403555004	-0.07549904170699595	0.16389403434302993	-0.46065765608635023	0.645044239162182	0.8147477514868291	TPR_8 domain protein	False
SteCoe_11965	694.9589567327956	0.211718496587274	0.10757119403831282	1.9681709260554254	0.04904837430139871	0.182156503843752	hypothetical protein	True
SteCoe_11966	2343.8911379908827	0.04125444813210623	0.06482457595964748	0.6364013573769712	0.524514856397851	0.7351475524959141	PKA family kinase	False
SteCoe_11967	91.53446903571675	-0.16400465785263846	0.22667817657719921	-0.7235132218243506	0.4693646339621059	0.6924785688838543	PP2C domain protein	False
SteCoe_11968	287.9806135714827	-0.0029284482244780357	0.13255261792081233	-0.022092722651675632	0.9823739915434846	0.9919173116270793	AAA domain protein	False
SteCoe_11969	289.0374755136181	0.07725953249093785	0.1331283070000169	0.5803388793258525	0.5616861136343787	0.7617469005952726	hypothetical protein	False
SteCoe_1197	2790.488735728007	0.08859073229453145	0.05852422802251515	1.513744568496474	0.13009063642443106	0.33411614327487965	Ion_trans domain protein	False
SteCoe_11970	124.06532274302329	0.2173931582472269	0.2598249672509248	0.8366907943734309	0.40276639495156974	0.6384092761081019	zf-LITAF-like domain protein	False
SteCoe_11971	5451.7837024794835	0.0650745636696327	0.054650067037020134	1.190749933125443	0.2337517690933122	0.47083119470843404	Peptidase_S28 domain protein	False
SteCoe_11972	218.17609578457925	0.3352899131311632	0.17069357176699138	1.9642796718136364	0.04949766778131572	0.18299618208227159	ABC_membrane domain protein	True
SteCoe_11973	1450.7038551162748	0.019807368100598924	0.07717270467973761	0.2566628730041067	0.7974390346389956	0.9037099802445859	hypothetical protein	False
SteCoe_11974	410.77831398914014	-0.13643935585271627	0.13516284786184943	-1.0094442223662792	0.3127616390618744	0.5558489065045353	pseudokinase domain containing protein	False
SteCoe_11975	0.0						hypothetical protein	False
SteCoe_11976	12744.995912470416	0.19245394419368675	0.048622297942762384	3.9581416826543516	7.553514956956606e-05	0.0017947577087867317	PGM_PMM_I domain protein	True
SteCoe_11977	145.714615181469	0.29371389086381694	0.1765633398025021	1.6635043899393587	0.09621151284260385	0.27517789177140406	hypothetical protein	False
SteCoe_11978	433.0279418388181	-0.03457579372765258	0.11818995382974114	-0.2925442696886136	0.7698705171483792	0.890058704729055	hypothetical protein	False
SteCoe_11979	987.1231378818953	0.015182334478327276	0.07596653278163787	0.1998555669503591	0.8415935417305792	0.9277579925212395	Tcf25 domain protein	False
SteCoe_1198	263.62165535086575	-0.3670239923237812	0.13921306958563948	-2.6364190762850725	0.008378618237910527	0.05518062359628101	hypothetical protein	True
SteCoe_11980	572.4017008133333	-0.07166428231175637	0.12087877450918595	-0.5928607615583525	0.5532743397279911	0.7560508159121797	WD40 domain protein	False
SteCoe_11981	241.1749062849033	-0.007514923807103981	0.14411199613263076	-0.05214641396117893	0.9584120302567197	0.9820091917357195	RCC1 domain protein	False
SteCoe_11982	106.51620282495526	0.1565717020304747	0.21387074470323403	0.7320856447558212	0.46411629512338115	0.6881374536693547	PP2C domain protein	False
SteCoe_11983	403.5567225370052	0.02425883629927336	0.11285685341607164	0.21495226532533046	0.8298045353250826	0.9223742151147686	dsDNA_bind domain protein	False
SteCoe_11984	167.23816076982578	-0.2913016775581398	0.1749161976272053	-1.6653785155962748	0.09583726294678284	0.27449484310903677	SHIPPO-rpt domain protein	False
SteCoe_11985	166.27539244339286	0.034833050936923106	0.23475476720849178	0.14838059031187625	0.8820424171915981	0.9475421137119245	hypothetical protein	False
SteCoe_11986	55.682937427480816	0.3767681595721522	0.29213303743924707	1.2897143126117878	0.1971498683234042		MORN domain protein	False
SteCoe_11987	0.0						hypothetical protein	False
SteCoe_11988	0.0						hypothetical protein	False
SteCoe_11989	0.0						hypothetical protein	False
SteCoe_1199	131.51499447589262	-0.025763863087914254	0.1849007050448847	-0.13933891210236365	0.8891823423718194	0.95085327938714	hypothetical protein	False
SteCoe_11990	48.270436223639756	-0.04183649106660043	0.31704163395905316	-0.1319589813620622	0.8950167360854273		hypothetical protein	False
SteCoe_11991	0.0						hypothetical protein	False
SteCoe_11992	593.8434344133469	0.3548156337097132	0.10176632124469152	3.4865722703739923	0.0004892531711777782	0.007106790197086524	MORN domain protein	True
SteCoe_11993	1621.8096473184062	0.24870917505248274	0.07590569432556352	3.2765549049028655	0.0010508187941437681	0.012424569617474221	Bax1-I domain protein	True
SteCoe_11994	86.45636341907378	0.23121856780903796	0.24690548649814037	0.9364658966813986	0.3490333634363376	0.589091172350494	hypothetical protein	False
SteCoe_11995	510.01704494853084	0.3870928764944746	0.16564732486187717	2.3368495495912587	0.019447008375233395	0.09802168252752094	TCR domain protein	True
SteCoe_11996	0.154808858304026	-0.6971292740310595	4.425373370536906	-0.15753004676902116	0.8748271296110333		PARP domain protein	False
SteCoe_11997	0.0						IQ domain protein	False
SteCoe_11998	291.9129669409171	0.07236489931585512	0.12932528760115972	0.5595572270369046	0.5757814868423785	0.7714073375214499	DnaJ domain protein	False
[truncated: 32,495 more rows]
