# Supplementary material for: Genome-wide analysis of mRNA regionalization in a giant single cell
Source: Proc Natl Acad Sci U S A. 2026 Jun 15;123(25):e2537760123. doi: 10.1073/pnas.2537760123 (PMC13291615; doi:10.1073/pnas.2537760123)
Supplement: Supplementary file 5 — Dataset S04 (CSV) [file pnas.2537760123.sd04.csv]

domain	sig_count	bg_count	p_val	padj	sig
Cpn60_TCP1 domain protein	22	24	4.149024032272651e-19	3.7756118693681124e-16	True
14-3-3 domain protein	22	35	6.247160413017161e-13	1.8949719919485388e-10	True
ATP-synt_ab_N domain protein	13	13	5.771900135109253e-13	1.8949719919485388e-10	True
Proteasome_A_N domain protein	10	13	7.958862772085353e-08	1.2070941870996118e-05	True
Actin domain protein	17	35	5.755608283055137e-08	1.2070941870996118e-05	True
Citrate_synt domain protein	10	13	7.958862772085353e-08	1.2070941870996118e-05	True
Aminotran_1_2 domain protein	12	19	1.1685845051591905e-07	1.5191598567069476e-05	True
Mito_carr domain protein	21	54	1.961839542849256e-07	2.231592479991029e-05	True
Peptidase_M24 domain protein	8	9	2.3901396998680065e-07	2.416696807644318e-05	True
PCI domain protein	11	17	2.819958827634281e-07	2.5661625331471955e-05	True
DEAD domain protein	24	69	3.166258221647874e-07	2.619359074272332e-05	True
Inhibitor_I29 domain protein	14	28	5.491075099435773e-07	4.164065283738795e-05	True
Band_7 domain protein	10	15	6.715303696120685e-07	4.364947402478445e-05	True
Proteasome domain protein	11	18	6.495377822214993e-07	4.364947402478445e-05	True
Ribosomal_60s domain protein	10	16	1.6055438249055365e-06	9.13153050415024e-05	True
AMP-binding domain protein	14	30	1.5918404258608652e-06	9.13153050415024e-05	True
ATP-grasp_2 domain protein	6	6	2.258030009379486e-06	0.00010814775308080698	True
Ribosomal_L6 domain protein	6	6	2.258030009379486e-06	0.00010814775308080698	True
Ribosomal_L13e domain protein	6	6	2.258030009379486e-06	0.00010814775308080698	True
GTP_EFTU domain protein	14	31	2.59613471566583e-06	0.00011812412956279526	True
Adaptin_N domain protein	10	18	7.054812620860221e-06	0.0003057085469039429	True
Biotin_lipoyl domain protein	7	9	7.534635307838529e-06	0.00031165991500604824	True
Aldedh domain protein	8	12	9.539138942251328e-06	0.0003774181059760308	True
Acyl-CoA_dh_N domain protein	6	7	1.4255808495633245e-05	0.0005189114292410501	True
Ribosomal_L24e domain protein	6	7	1.4255808495633245e-05	0.0005189114292410501	True
Ribosomal_L6e domain protein	5	5	1.9726702343950225e-05	0.0006411178261783823	True
RS4NT domain protein	5	5	1.9726702343950225e-05	0.0006411178261783823	True
Ribosomal_L16 domain protein	5	5	1.9726702343950225e-05	0.0006411178261783823	True
adh_short domain protein	14	36	2.129189489157809e-05	0.0006681249776322781	True
Peptidase_M20 domain protein	7	10	2.2610064417717693e-05	0.00068583862067077	True
Porin_3 domain protein	9	17	3.460792822746606e-05	0.0010159101511933585	True
Methyltransf_11 domain protein	11	25	4.2219502938011804e-05	0.0012006171147997107	True
GDI domain protein	6	8	5.1442444514004754e-05	0.0013768418972865978	True
Ribosomal_L26 domain protein	6	8	5.1442444514004754e-05	0.0013768418972865978	True
Ribosomal_L14e domain protein	5	6	0.00010707006401680386	0.0023198513870307503	True
Ribosomal_L18 domain protein	5	6	0.00010707006401680386	0.0023198513870307503	True
Iso_dh domain protein	5	6	0.00010707006401680386	0.0023198513870307503	True
Ribosomal_L13 domain protein	5	6	0.00010707006401680386	0.0023198513870307503	True
Ribosomal_S4 domain protein	5	6	0.00010707006401680386	0.0023198513870307503	True
Enolase_N domain protein	5	6	0.00010707006401680386	0.0023198513870307503	True
Tim17 domain protein	5	6	0.00010707006401680386	0.0023198513870307503	True
ELFV_dehydrog_N domain protein	5	6	0.00010707006401680386	0.0023198513870307503	True
Aminotran_4 domain protein	6	9	0.00013925806292633717	0.0028801099377947005	True
Aminotran_5 domain protein	6	9	0.00013925806292633717	0.0028801099377947005	True
Dynamin_N domain protein	8	16	0.00016210342527364378	0.002919960022946385	True
TIP49 domain protein	4	4	0.0001722928804836863	0.002919960022946385	True
NAD_binding_5 domain protein	4	4	0.0001722928804836863	0.002919960022946385	True
Brix domain protein	4	4	0.0001722928804836863	0.002919960022946385	True
DUF3546 domain protein	4	4	0.0001722928804836863	0.002919960022946385	True
Alba domain protein	9	20	0.00017327235301000524	0.002919960022946385	True
eRF1_1 domain protein	4	4	0.0001722928804836863	0.002919960022946385	True
Pribosyltran_N domain protein	4	4	0.0001722928804836863	0.002919960022946385	True
Ribosomal_S13_N domain protein	4	4	0.0001722928804836863	0.002919960022946385	True
S-AdoMet_synt_N domain protein	4	4	0.0001722928804836863	0.002919960022946385	True
Pyr_redox_2 domain protein	6	10	0.00031423006068926647	0.0051990791859496815	True
Ribosomal_L1 domain protein	5	7	0.0003391057028197304	0.00523027439942296	True
Epimerase domain protein	5	7	0.0003391057028197304	0.00523027439942296	True
Vps35 domain protein	5	7	0.0003391057028197304	0.00523027439942296	True
Ldh_1_N domain protein	5	7	0.0003391057028197304	0.00523027439942296	True
Ribosomal_L14 domain protein	4	5	0.0007825575930426305	0.010173248709554196	True
Aldo_ket_red domain protein	7	15	0.0007191395336906609	0.010173248709554196	True
Ribosomal_L28e domain protein	4	5	0.0007825575930426305	0.010173248709554196	True
Ribosomal_L11_N domain protein	4	5	0.0007825575930426305	0.010173248709554196	True
KOW domain protein	4	5	0.0007825575930426305	0.010173248709554196	True
Ribosomal_S19e domain protein	4	5	0.0007825575930426305	0.010173248709554196	True
Vault domain protein	4	5	0.0007825575930426305	0.010173248709554196	True
Ribosomal_S27 domain protein	4	5	0.0007825575930426305	0.010173248709554196	True
Ribosomal_S8e domain protein	4	5	0.0007825575930426305	0.010173248709554196	True
Gp_dh_N domain protein	4	5	0.0007825575930426305	0.010173248709554196	True
Patatin domain protein	7	15	0.0007191395336906609	0.010173248709554196	True
Ribosomal_S7e domain protein	5	8	0.0008185444666626065	0.0103454925647635	True
Vps26 domain protein	5	8	0.0008185444666626065	0.0103454925647635	True
Vps16_N domain protein	3	3	0.0015044171184742242	0.014042913550686204	True
MTHFR domain protein	3	3	0.0015044171184742242	0.014042913550686204	True
Ribosomal_S6e domain protein	3	3	0.0015044171184742242	0.014042913550686204	True
CTP_transf_like domain protein	7	16	0.0011523898402372302	0.014042913550686204	True
MAPK family kinase	8	21	0.0015123137669969759	0.014042913550686204	True
Plug_translocon domain protein	3	3	0.0015044171184742242	0.014042913550686204	True
Ribosomal_L22 domain protein	3	3	0.0015044171184742242	0.014042913550686204	True
Ribosomal_S7 domain protein	3	3	0.0015044171184742242	0.014042913550686204	True
GST_C domain protein	3	3	0.0015044171184742242	0.014042913550686204	True
FKBP_C domain protein	3	3	0.0015044171184742242	0.014042913550686204	True
ATP-synt_C domain protein	3	3	0.0015044171184742242	0.014042913550686204	True
Ribosomal_S10 domain protein	3	3	0.0015044171184742242	0.014042913550686204	True
RIO family kinase	3	3	0.0015044171184742242	0.014042913550686204	True
Ribosomal_L3 domain protein	3	3	0.0015044171184742242	0.014042913550686204	True
tRNA-synt_1 domain protein	3	3	0.0015044171184742242	0.014042913550686204	True
PfkB domain protein	3	3	0.0015044171184742242	0.014042913550686204	True
Ribosomal_L2 domain protein	3	3	0.0015044171184742242	0.014042913550686204	True
Seryl_tRNA_N domain protein	3	3	0.0015044171184742242	0.014042913550686204	True
Ribosomal_L19e domain protein	3	3	0.0015044171184742242	0.014042913550686204	True
Strumpellin domain protein	3	3	0.0015044171184742242	0.014042913550686204	True
Peptidase_C1 domain protein	7	16	0.0011523898402372302	0.014042913550686204	True
HABP4_PAI-RBP1 domain protein	3	3	0.0015044171184742242	0.014042913550686204	True
DnaJ domain protein	15	57	0.0015106723206248173	0.014042913550686204	True
Clathrin domain protein	3	3	0.0015044171184742242	0.014042913550686204	True
CDC48_N domain protein	3	3	0.0015044171184742242	0.014042913550686204	True
Glyoxalase domain protein	3	3	0.0015044171184742242	0.014042913550686204	True
ThiF domain protein	5	9	0.0016676524713329427	0.015328926756696745	True
Ribosomal_L7Ae domain protein	6	13	0.001890988654905409	0.016870585058469823	True
CoA_trans domain protein	6	13	0.001890988654905409	0.016870585058469823	True
CS domain protein	6	13	0.001890988654905409	0.016870585058469823	True
Ras domain protein	48	275	0.0019998813545677855	0.01766885468598723	True
Ribosomal_S19 domain protein	4	6	0.002133532651094283	0.017701484607319854	True
Ribosom_S12_S23 domain protein	4	6	0.002133532651094283	0.017701484607319854	True
GST_N domain protein	8	22	0.0021397398975881144	0.017701484607319854	True
MCM_N domain protein	4	6	0.002133532651094283	0.017701484607319854	True
PAKA subfamily kinase with FYVE domain	4	6	0.002133532651094283	0.017701484607319854	True
Ribosomal_L36e domain protein	4	6	0.002133532651094283	0.017701484607319854	True
Ribosomal_S24e domain protein	4	6	0.002133532651094283	0.017701484607319854	True
Peptidase_M16 domain protein	6	14	0.002990032244131637	0.0245128769563945	True
zf-CCHC domain protein	5	10	0.00302107488197662	0.024546233416060038	True
CAF1C_H4-bd domain protein	4	7	0.004526101915460355	0.03550648916438727	True
TPR_11 domain protein	4	7	0.004526101915460355	0.03550648916438727	True
HSP70 domain protein	6	15	0.004503960717758954	0.03550648916438727	True
Ammonium_transp domain protein	6	15	0.004503960717758954	0.03550648916438727	True
RPN7 domain protein	3	4	0.005500789832445838	0.038211593492562694	True
Ribosomal_S2 domain protein	3	4	0.005500789832445838	0.038211593492562694	True
Ribosomal_L27A domain protein	3	4	0.005500789832445838	0.038211593492562694	True
Peptidase_M18 domain protein	3	4	0.005500789832445838	0.038211593492562694	True
UDPGP domain protein	3	4	0.005500789832445838	0.038211593492562694	True
IPK domain protein	3	4	0.005500789832445838	0.038211593492562694	True
Glucokinase domain protein	3	4	0.005500789832445838	0.038211593492562694	True
Ribosomal_S9 domain protein	3	4	0.005500789832445838	0.038211593492562694	True
Ribosomal_S11 domain protein	3	4	0.005500789832445838	0.038211593492562694	True
Carboxyl_trans domain protein	3	4	0.005500789832445838	0.038211593492562694	True
Ribosomal_S13 domain protein	3	4	0.005500789832445838	0.038211593492562694	True
SNAP domain protein	3	4	0.005500789832445838	0.038211593492562694	True
EF-hand_7 domain protein	32	175	0.005095104347838498	0.038211593492562694	True
E1_dh domain protein	3	4	0.005500789832445838	0.038211593492562694	True
Profilin domain protein	3	4	0.005500789832445838	0.038211593492562694	True
CAP domain protein	6	16	0.006514903244271989	0.044575653776597814	True
Rhodanese domain protein	6	16	0.006514903244271989	0.044575653776597814	True
zf-Sec23_Sec24 domain protein	5	12	0.007798037221986555	0.052564547200057515	False
TB2_DP1_HVA22 domain protein	5	12	0.007798037221986555	0.052564547200057515	False
Ribosomal_L5 domain protein	4	8	0.008233659364258105	0.05469073008375822	False
PhyH domain protein	4	8	0.008233659364258105	0.05469073008375822	False
Ribosomal_L32e domain protein	3	5	0.01257813819155065	0.057733565421532095	False
Ribosomal_L34e domain protein	3	5	0.01257813819155065	0.057733565421532095	False
AARP2CN domain protein	2	2	0.01313280004643642	0.057733565421532095	False
Ribosomal_L31e domain protein	3	5	0.01257813819155065	0.057733565421532095	False
Ribosomal_L30_N domain protein	2	2	0.01313280004643642	0.057733565421532095	False
Ribosomal_L18A domain protein	3	5	0.01257813819155065	0.057733565421532095	False
ATP-synt_D domain protein	2	2	0.01313280004643642	0.057733565421532095	False
RLI domain protein	2	2	0.01313280004643642	0.057733565421532095	False
Aconitase domain protein	2	2	0.01313280004643642	0.057733565421532095	False
RRM_1 domain protein	21	107	0.00943794673654881	0.057733565421532095	False
tRNA_synt_1c_R1 domain protein	2	2	0.01313280004643642	0.057733565421532095	False
RRF domain protein	2	2	0.01313280004643642	0.057733565421532095	False
Alpha-amylase domain protein	2	2	0.01313280004643642	0.057733565421532095	False
Ribosomal_L35Ae domain protein	3	5	0.01257813819155065	0.057733565421532095	False
Ribosomal_L5e domain protein	2	2	0.01313280004643642	0.057733565421532095	False
2-Hacid_dh domain protein	2	2	0.01313280004643642	0.057733565421532095	False
Pro_dh domain protein	2	2	0.01313280004643642	0.057733565421532095	False
Bystin domain protein	2	2	0.01313280004643642	0.057733565421532095	False
PGK domain protein	2	2	0.01313280004643642	0.057733565421532095	False
Ribosomal_S26e domain protein	3	5	0.01257813819155065	0.057733565421532095	False
NLE domain protein	2	2	0.01313280004643642	0.057733565421532095	False
Cation_ATPase_C domain protein	2	2	0.01313280004643642	0.057733565421532095	False
Catalase domain protein	2	2	0.01313280004643642	0.057733565421532095	False
CLTH domain protein	2	2	0.01313280004643642	0.057733565421532095	False
CAP_GLY domain protein	2	2	0.01313280004643642	0.057733565421532095	False
Rxt3 domain protein	2	2	0.01313280004643642	0.057733565421532095	False
Ribosomal_S5 domain protein	2	2	0.01313280004643642	0.057733565421532095	False
PEP_mutase domain protein	2	2	0.01313280004643642	0.057733565421532095	False
PK domain protein	5	13	0.011489942576412272	0.057733565421532095	False
RrnaAD domain protein	2	2	0.01313280004643642	0.057733565421532095	False
Nudc_N domain protein	2	2	0.01313280004643642	0.057733565421532095	False
EF1_GNE domain protein	2	2	0.01313280004643642	0.057733565421532095	False
Ribosomal_S3Ae domain protein	2	2	0.01313280004643642	0.057733565421532095	False
tRNA-synt_1b domain protein	3	5	0.01257813819155065	0.057733565421532095	False
eIF-1a domain protein	2	2	0.01313280004643642	0.057733565421532095	False
Peptidase_M17 domain protein	2	2	0.01313280004643642	0.057733565421532095	False
MM_CoA_mutase domain protein	2	2	0.01313280004643642	0.057733565421532095	False
LpxB domain protein	2	2	0.01313280004643642	0.057733565421532095	False
Cys_Met_Meta_PP domain protein	2	2	0.01313280004643642	0.057733565421532095	False
Urm1 domain protein	2	2	0.01313280004643642	0.057733565421532095	False
F_actin_cap_B domain protein	2	2	0.01313280004643642	0.057733565421532095	False
DUF1015 domain protein	2	2	0.01313280004643642	0.057733565421532095	False
KH_2 domain protein	2	2	0.01313280004643642	0.057733565421532095	False
F-actin_cap_A domain protein	2	2	0.01313280004643642	0.057733565421532095	False
Mitofilin domain protein	2	2	0.01313280004643642	0.057733565421532095	False
Methyltransf_25 domain protein	3	5	0.01257813819155065	0.057733565421532095	False
Creatinase_N domain protein	2	2	0.01313280004643642	0.057733565421532095	False
Complex1_51K domain protein	2	2	0.01313280004643642	0.057733565421532095	False
IBN_N domain protein	7	22	0.009259220169983777	0.057733565421532095	False
DUF1682 domain protein	2	2	0.01313280004643642	0.057733565421532095	False
ECH_1 domain protein	3	5	0.01257813819155065	0.057733565421532095	False
MMR_HSR1 domain protein	7	22	0.009259220169983777	0.057733565421532095	False
Peptidase_S10 domain protein	8	28	0.011128231373575026	0.057733565421532095	False
UPF0113 domain protein	2	2	0.01313280004643642	0.057733565421532095	False
BOP1NT domain protein	2	2	0.01313280004643642	0.057733565421532095	False
eIF2A domain protein	3	5	0.01257813819155065	0.057733565421532095	False
PRMT5 domain protein	2	2	0.01313280004643642	0.057733565421532095	False
eIF-3_zeta domain protein	2	2	0.01313280004643642	0.057733565421532095	False
NGP1NT domain protein	2	2	0.01313280004643642	0.057733565421532095	False
Ribosomal_S27e domain protein	3	5	0.01257813819155065	0.057733565421532095	False
HgmA domain protein	2	2	0.01313280004643642	0.057733565421532095	False
eIF-3c_N domain protein	2	2	0.01313280004643642	0.057733565421532095	False
TFIID_NTD2 domain protein	2	2	0.01313280004643642	0.057733565421532095	False
FAD_binding_4 domain protein	3	5	0.01257813819155065	0.057733565421532095	False
UMPH-1 domain protein	3	5	0.01257813819155065	0.057733565421532095	False
DKCLD domain protein	2	2	0.01313280004643642	0.057733565421532095	False
GTP_EFTU_D3 domain protein	2	2	0.01313280004643642	0.057733565421532095	False
DUF2012 domain protein	2	2	0.01313280004643642	0.057733565421532095	False
FA_desaturase domain protein	2	2	0.01313280004643642	0.057733565421532095	False
V-ATPase_C domain protein	2	2	0.01313280004643642	0.057733565421532095	False
Sod_Fe_N domain protein	4	9	0.013486464878598232	0.05900328384386727	False
PUF domain protein	8	29	0.013856851993981983	0.06033366179197897	False
AAA domain protein	11	47	0.015367236153333862	0.0662757578176958	False
EF-hand_6 domain protein	7	24	0.015322041650087865	0.0662757578176958	False
WD40 domain protein	66	443	0.01582466199598498	0.06792661517144495	False
Metallophos domain protein	13	61	0.01922364358231618	0.0821291815019142	False
Acyl-CoA_dh_M domain protein	4	10	0.020463391543012632	0.08701722572028736	False
Skp1_POZ domain protein	3	6	0.023022743732007012	0.09479953301414652	False
PRK domain protein	3	6	0.023022743732007012	0.09479953301414652	False
Aminotran_3 domain protein	3	6	0.023022743732007012	0.09479953301414652	False
zf-CDGSH domain protein	3	6	0.023022743732007012	0.09479953301414652	False
RHD3 domain protein	3	6	0.023022743732007012	0.09479953301414652	False
RNase_PH domain protein	3	6	0.023022743732007012	0.09479953301414652	False
Sec1 domain protein	3	6	0.023022743732007012	0.09479953301414652	False
GST_N_3 domain protein	4	11	0.029289023726348277	0.11898665888828987	False
FMO-like domain protein	4	11	0.029289023726348277	0.11898665888828987	False
SAPS domain protein	4	11	0.029289023726348277	0.11898665888828987	False
PQ-loop domain protein	2	3	0.03638956590236081	0.1306406802954065	False
PSS domain protein	2	3	0.03638956590236081	0.1306406802954065	False
Ribul_P_3_epim domain protein	2	3	0.03638956590236081	0.1306406802954065	False
Ribosomal_L4 domain protein	2	3	0.03638956590236081	0.1306406802954065	False
CN_hydrolase domain protein	3	7	0.036895225094417006	0.1306406802954065	False
Transketolase_N domain protein	2	3	0.03638956590236081	0.1306406802954065	False
Cellulase domain protein	2	3	0.03638956590236081	0.1306406802954065	False
DUF842 domain protein	2	3	0.03638956590236081	0.1306406802954065	False
tRNA-synt_His domain protein	2	3	0.03638956590236081	0.1306406802954065	False
ABC1 family kinase	2	3	0.03638956590236081	0.1306406802954065	False
UQ_con domain protein	12	59	0.03348022692279239	0.1306406802954065	False
BPL_LplA_LipB domain protein	2	3	0.03638956590236081	0.1306406802954065	False
BRO1 domain protein	2	3	0.03638956590236081	0.1306406802954065	False
MIT domain protein	2	3	0.03638956590236081	0.1306406802954065	False
DUF908 domain protein	2	3	0.03638956590236081	0.1306406802954065	False
Ribosomal_S17e domain protein	2	3	0.03638956590236081	0.1306406802954065	False
Ribosomal_L10 domain protein	2	3	0.03638956590236081	0.1306406802954065	False
Peptidase_M1 domain protein	2	3	0.03638956590236081	0.1306406802954065	False
PA domain protein	3	7	0.036895225094417006	0.1306406802954065	False
PRELI domain protein	2	3	0.03638956590236081	0.1306406802954065	False
ERGIC_N domain protein	3	7	0.036895225094417006	0.1306406802954065	False
NOP5NT domain protein	2	3	0.03638956590236081	0.1306406802954065	False
Methyltransf_7 domain protein	3	7	0.036895225094417006	0.1306406802954065	False
NTP_transferase domain protein	2	3	0.03638956590236081	0.1306406802954065	False
NUC153 domain protein	2	3	0.03638956590236081	0.1306406802954065	False
PRA1 domain protein	2	3	0.03638956590236081	0.1306406802954065	False
START domain protein	9	40	0.034271913354960507	0.1306406802954065	False
Gar1 domain protein	2	3	0.03638956590236081	0.1306406802954065	False
Methyltr_RsmB-F domain protein	2	3	0.03638956590236081	0.1306406802954065	False
NtCtMGAM_N domain protein	3	7	0.036895225094417006	0.1306406802954065	False
Helicase_C domain protein	3	7	0.036895225094417006	0.1306406802954065	False
Peptidase_A22B domain protein	2	3	0.03638956590236081	0.1306406802954065	False
STT3 domain protein	2	3	0.03638956590236081	0.1306406802954065	False
GBP domain protein	5	18	0.04714472089564567	0.16628564346913782	False
ketoacyl-synt domain protein	3	8	0.05409216453251236	0.18367115568875464	False
Peptidase_S28 domain protein	3	8	0.05409216453251236	0.18367115568875464	False
LBP_BPI_CETP_C domain protein	3	8	0.05409216453251236	0.18367115568875464	False
tRNA_anti-codon domain protein	3	8	0.05409216453251236	0.18367115568875464	False
ADH_N_2 domain protein	3	8	0.05409216453251236	0.18367115568875464	False
Cyt-b5 domain protein	4	13	0.05272099449058108	0.18367115568875464	False
ENTH domain protein	3	8	0.05409216453251236	0.18367115568875464	False
MIF4G domain protein	4	13	0.05272099449058108	0.18367115568875464	False
Rubis-subs-bind domain protein	3	8	0.05409216453251236	0.18367115568875464	False
HATPase_c domain protein	3	8	0.05409216453251236	0.18367115568875464	False
ATP-cone domain protein	2	4	0.06727834197227579	0.21184529825180268	False
Dynamitin domain protein	2	4	0.06727834197227579	0.21184529825180268	False
Taxilin domain protein	2	4	0.06727834197227579	0.21184529825180268	False
Rieske domain protein	2	4	0.06727834197227579	0.21184529825180268	False
eIF-5_eIF-2B domain protein	2	4	0.06727834197227579	0.21184529825180268	False
MBF1 domain protein	2	4	0.06727834197227579	0.21184529825180268	False
H_PPase domain protein	2	4	0.06727834197227579	0.21184529825180268	False
Peptidase_C12 domain protein	2	4	0.06727834197227579	0.21184529825180268	False
Metallophos_2 domain protein	2	4	0.06727834197227579	0.21184529825180268	False
Ribosomal_L21e domain protein	2	4	0.06727834197227579	0.21184529825180268	False
S10_plectin domain protein	2	4	0.06727834197227579	0.21184529825180268	False
Ribosomal_L37e domain protein	2	4	0.06727834197227579	0.21184529825180268	False
NDK domain protein	2	4	0.06727834197227579	0.21184529825180268	False
Pyridoxal_deC domain protein	2	4	0.06727834197227579	0.21184529825180268	False
AlaDh_PNT_N domain protein	2	4	0.06727834197227579	0.21184529825180268	False
EF-hand_4 domain protein	2	4	0.06727834197227579	0.21184529825180268	False
NMT domain protein	2	4	0.06727834197227579	0.21184529825180268	False
HATPase_c_3 domain protein	2	4	0.06727834197227579	0.21184529825180268	False
S6PP domain protein	2	4	0.06727834197227579	0.21184529825180268	False
SHMT domain protein	2	4	0.06727834197227579	0.21184529825180268	False
Calreticulin domain protein	2	4	0.06727834197227579	0.21184529825180268	False
TGS domain protein	1	1	0.1146131805157593	0.21728748806112702	False
Gcd10p domain protein	1	1	0.1146131805157593	0.21728748806112702	False
GalKase_gal_bdg domain protein	1	1	0.1146131805157593	0.21728748806112702	False
tRNA-synt_2 domain protein	1	1	0.1146131805157593	0.21728748806112702	False
NARP1 domain protein	1	1	0.1146131805157593	0.21728748806112702	False
Utp14 domain protein	1	1	0.1146131805157593	0.21728748806112702	False
UN_NPL4 domain protein	1	1	0.1146131805157593	0.21728748806112702	False
SMK-1 domain protein	1	1	0.1146131805157593	0.21728748806112702	False
Glycolytic domain protein	1	1	0.1146131805157593	0.21728748806112702	False
HMA domain protein	1	1	0.1146131805157593	0.21728748806112702	False
DUF3402 domain protein	1	1	0.1146131805157593	0.21728748806112702	False
TCTP domain protein	1	1	0.1146131805157593	0.21728748806112702	False
DUF2870 domain protein	1	1	0.1146131805157593	0.21728748806112702	False
Phage_lysozyme domain protein	1	1	0.1146131805157593	0.21728748806112702	False
THF_DHG_CYH domain protein	1	1	0.1146131805157593	0.21728748806112702	False
HMGL-like domain protein	1	1	0.1146131805157593	0.21728748806112702	False
HTH_9 domain protein	1	1	0.1146131805157593	0.21728748806112702	False
DUF2053 domain protein	1	1	0.1146131805157593	0.21728748806112702	False
DUF2042 domain protein	1	1	0.1146131805157593	0.21728748806112702	False
GrpE domain protein	1	1	0.1146131805157593	0.21728748806112702	False
PhoLip_ATPase_C domain protein	1	1	0.1146131805157593	0.21728748806112702	False
tRNA-synt_2b domain protein	1	1	0.1146131805157593	0.21728748806112702	False
Arg_tRNA_synt_N domain protein	1	1	0.1146131805157593	0.21728748806112702	False
eIF-5a domain protein	1	1	0.1146131805157593	0.21728748806112702	False
C2-C2_1 domain protein	1	1	0.1146131805157593	0.21728748806112702	False
CAP_N domain protein	1	1	0.1146131805157593	0.21728748806112702	False
PPR_3 domain protein	1	1	0.1146131805157593	0.21728748806112702	False
CCT domain protein	6	27	0.08103417395511098	0.21728748806112702	False
PMM domain protein	1	1	0.1146131805157593	0.21728748806112702	False
PMC2NT domain protein	1	1	0.1146131805157593	0.21728748806112702	False
C1_1 domain protein	1	1	0.1146131805157593	0.21728748806112702	False
CH domain protein	4	16	0.10199785291276989	0.21728748806112702	False
Pescadillo_N domain protein	1	1	0.1146131805157593	0.21728748806112702	False
ArsA_ATPase domain protein	1	1	0.1146131805157593	0.21728748806112702	False
RIBIOP_C domain protein	1	1	0.1146131805157593	0.21728748806112702	False
tRNA_bind domain protein	1	1	0.1146131805157593	0.21728748806112702	False
RBFA domain protein	1	1	0.1146131805157593	0.21728748806112702	False
R3H domain protein	1	1	0.1146131805157593	0.21728748806112702	False
Ribosomal_S14 domain protein	1	1	0.1146131805157593	0.21728748806112702	False
Ribosomal_S16 domain protein	1	1	0.1146131805157593	0.21728748806112702	False
Pex19 domain protein	1	1	0.1146131805157593	0.21728748806112702	False
Hydant_A_N domain protein	1	1	0.1146131805157593	0.21728748806112702	False
Prenyltransf domain protein	1	1	0.1146131805157593	0.21728748806112702	False
Porphobil_deam domain protein	1	1	0.1146131805157593	0.21728748806112702	False
Phosducin domain protein	2	5	0.10374514449275922	0.21728748806112702	False
DUF1899 domain protein	1	1	0.1146131805157593	0.21728748806112702	False
DUF1349 domain protein	1	1	0.1146131805157593	0.21728748806112702	False
IML1 domain protein	1	1	0.1146131805157593	0.21728748806112702	False
THOC7 domain protein	1	1	0.1146131805157593	0.21728748806112702	False
GST_C_3 domain protein	1	1	0.1146131805157593	0.21728748806112702	False
U3_assoc_6 domain protein	1	1	0.1146131805157593	0.21728748806112702	False
UPF0172 domain protein	1	1	0.1146131805157593	0.21728748806112702	False
KBP_C domain protein	1	1	0.1146131805157593	0.21728748806112702	False
DUF3523 domain protein	1	1	0.1146131805157593	0.21728748806112702	False
La domain protein	1	1	0.1146131805157593	0.21728748806112702	False
Sec6 domain protein	1	1	0.1146131805157593	0.21728748806112702	False
Las1 domain protein	1	1	0.1146131805157593	0.21728748806112702	False
GSH_synthase domain protein	1	1	0.1146131805157593	0.21728748806112702	False
Sacchrp_dh_NADP domain protein	1	1	0.1146131805157593	0.21728748806112702	False
SRP68 domain protein	1	1	0.1146131805157593	0.21728748806112702	False
Utp11 domain protein	1	1	0.1146131805157593	0.21728748806112702	False
DIOX_N domain protein	1	1	0.1146131805157593	0.21728748806112702	False
SPC25 domain protein	1	1	0.1146131805157593	0.21728748806112702	False
Kri1 domain protein	1	1	0.1146131805157593	0.21728748806112702	False
Urocanase domain protein	1	1	0.1146131805157593	0.21728748806112702	False
LPMO_10 domain protein	1	1	0.1146131805157593	0.21728748806112702	False
Leu_zip domain protein	1	1	0.1146131805157593	0.21728748806112702	False
Asn_synthase domain protein	1	1	0.1146131805157593	0.21728748806112702	False
SRP19 domain protein	1	1	0.1146131805157593	0.21728748806112702	False
GSHPx domain protein	2	5	0.10374514449275922	0.21728748806112702	False
GDP_Man_Dehyd domain protein	1	1	0.1146131805157593	0.21728748806112702	False
GDC-P domain protein	1	1	0.1146131805157593	0.21728748806112702	False
IMPDH domain protein	1	1	0.1146131805157593	0.21728748806112702	False
DUF1604 domain protein	1	1	0.1146131805157593	0.21728748806112702	False
HMG_CoA_synt_N domain protein	1	1	0.1146131805157593	0.21728748806112702	False
GTP_cyclohydroI domain protein	1	1	0.1146131805157593	0.21728748806112702	False
UDG domain protein	1	1	0.1146131805157593	0.21728748806112702	False
DUF5092 domain protein	1	1	0.1146131805157593	0.21728748806112702	False
EMG1 domain protein	1	1	0.1146131805157593	0.21728748806112702	False
Thiolase_N domain protein	3	9	0.07439501435946942	0.21728748806112702	False
ETC_C1_NDUFA4 domain protein	1	1	0.1146131805157593	0.21728748806112702	False
Exo_endo_phos domain protein	5	20	0.07048718565272234	0.21728748806112702	False
Diphthami_syn_2 domain protein	1	1	0.1146131805157593	0.21728748806112702	False
FbpA domain protein	1	1	0.1146131805157593	0.21728748806112702	False
Fcf2 domain protein	1	1	0.1146131805157593	0.21728748806112702	False
Fe_hyd_lg_C domain protein	1	1	0.1146131805157593	0.21728748806112702	False
Fer2_4 domain protein	1	1	0.1146131805157593	0.21728748806112702	False
Fer4_12 domain protein	1	1	0.1146131805157593	0.21728748806112702	False
Fibrillarin domain protein	1	1	0.1146131805157593	0.21728748806112702	False
Foie-gras_1 domain protein	1	1	0.1146131805157593	0.21728748806112702	False
DUF947 domain protein	1	1	0.1146131805157593	0.21728748806112702	False
GATase domain protein	1	1	0.1146131805157593	0.21728748806112702	False
GCD14 domain protein	1	1	0.1146131805157593	0.21728748806112702	False
IGR domain protein	1	1	0.1146131805157593	0.21728748806112702	False
Paf1 domain protein	1	1	0.1146131805157593	0.21728748806112702	False
TIP120 domain protein	1	1	0.1146131805157593	0.21728748806112702	False
BRE1 domain protein	1	1	0.1146131805157593	0.21728748806112702	False
Palm_thioest domain protein	1	1	0.1146131805157593	0.21728748806112702	False
Mpp10 domain protein	1	1	0.1146131805157593	0.21728748806112702	False
Cwf_Cwc_15 domain protein	1	1	0.1146131805157593	0.21728748806112702	False
Macro domain protein	3	9	0.07439501435946942	0.21728748806112702	False
V-ATPase_H_N domain protein	1	1	0.1146131805157593	0.21728748806112702	False
MMtag domain protein	1	1	0.1146131805157593	0.21728748806112702	False
MIF4G_like domain protein	1	1	0.1146131805157593	0.21728748806112702	False
SLC35F domain protein	1	1	0.1146131805157593	0.21728748806112702	False
SLT domain protein	1	1	0.1146131805157593	0.21728748806112702	False
Methyltr_RsmF_N domain protein	1	1	0.1146131805157593	0.21728748806112702	False
Mad3_BUB1_I domain protein	1	1	0.1146131805157593	0.21728748806112702	False
Mtc domain protein	1	1	0.1146131805157593	0.21728748806112702	False
Cluap1 domain protein	1	1	0.1146131805157593	0.21728748806112702	False
NUC173 domain protein	1	1	0.1146131805157593	0.21728748806112702	False
Cation_ATPase_N domain protein	6	26	0.06947177065124524	0.21728748806112702	False
Cgr1 domain protein	1	1	0.1146131805157593	0.21728748806112702	False
NPR3 domain protein	1	1	0.1146131805157593	0.21728748806112702	False
NOG1 domain protein	1	1	0.1146131805157593	0.21728748806112702	False
CH_2 domain protein	3	10	0.09750856699509375	0.21728748806112702	False
MutS_III domain protein	1	1	0.1146131805157593	0.21728748806112702	False
Nic96 domain protein	1	1	0.1146131805157593	0.21728748806112702	False
NOC3p domain protein	1	1	0.1146131805157593	0.21728748806112702	False
Methyltransf_32 domain protein	1	1	0.1146131805157593	0.21728748806112702	False
Coatomer_E domain protein	1	1	0.1146131805157593	0.21728748806112702	False
PC_rep domain protein	1	1	0.1146131805157593	0.21728748806112702	False
CUE domain protein	1	1	0.1146131805157593	0.21728748806112702	False
CIAPIN1 domain protein	1	1	0.1146131805157593	0.21728748806112702	False
Wtap domain protein	1	1	0.1146131805157593	0.21728748806112702	False
PGI domain protein	1	1	0.1146131805157593	0.21728748806112702	False
CLPTM1 domain protein	1	1	0.1146131805157593	0.21728748806112702	False
Romo1 domain protein	1	1	0.1146131805157593	0.21728748806112702	False
Roc domain protein	1	1	0.1146131805157593	0.21728748806112702	False
CPL domain protein	1	1	0.1146131805157593	0.21728748806112702	False
Cofilin_ADF domain protein	1	1	0.1146131805157593	0.21728748806112702	False
PAC2 domain protein	1	1	0.1146131805157593	0.21728748806112702	False
PALP domain protein	2	5	0.10374514449275922	0.21728748806112702	False
COX5B domain protein	1	1	0.1146131805157593	0.21728748806112702	False
PDCD2_C domain protein	1	1	0.1146131805157593	0.21728748806112702	False
PCRF domain protein	1	1	0.1146131805157593	0.21728748806112702	False
Nop14 domain protein	1	1	0.1146131805157593	0.21728748806112702	False
EF_TS domain protein	1	1	0.1146131805157593	0.21728748806112702	False
NatB_MDM20 domain protein	1	1	0.1146131805157593	0.21728748806112702	False
Mlf1IP domain protein	1	1	0.1146131805157593	0.21728748806112702	False
CoA_binding domain protein	1	1	0.1146131805157593	0.21728748806112702	False
RmlD_sub_bind domain protein	1	1	0.1146131805157593	0.21728748806112702	False
S1 domain protein	1	1	0.1146131805157593	0.21728748806112702	False
PAC3 domain protein	1	1	0.1146131805157593	0.21728748806112702	False
NAPRTase domain protein	1	1	0.1146131805157593	0.21728748806112702	False
AAR2 domain protein	1	1	0.1146131805157593	0.21728748806112702	False
zf-NF-X1 domain protein	1	1	0.1146131805157593	0.21728748806112702	False
ABC_tran domain protein	6	28	0.09359938458129718	0.21728748806112702	False
Ribosomal_L28 domain protein	1	1	0.1146131805157593	0.21728748806112702	False
RNA_pol_Rpb8 domain protein	1	1	0.1146131805157593	0.21728748806112702	False
Clat_adaptor_s domain protein	4	15	0.08378212963080933	0.21728748806112702	False
ACAS_N domain protein	1	1	0.1146131805157593	0.21728748806112702	False
ACOX domain protein	1	1	0.1146131805157593	0.21728748806112702	False
AD domain protein	1	1	0.1146131805157593	0.21728748806112702	False
Ribosomal_L37ae domain protein	2	5	0.10374514449275922	0.21728748806112702	False
Ribosomal_L22e domain protein	1	1	0.1146131805157593	0.21728748806112702	False
Ribosomal_L17 domain protein	1	1	0.1146131805157593	0.21728748806112702	False
AMMECR1 domain protein	1	1	0.1146131805157593	0.21728748806112702	False
Ribosomal_L27 domain protein	1	1	0.1146131805157593	0.21728748806112702	False
RNA_pol_Rpb5_N domain protein	1	1	0.1146131805157593	0.21728748806112702	False
AlbA_2 domain protein	1	1	0.1146131805157593	0.21728748806112702	False
Alg14 domain protein	1	1	0.1146131805157593	0.21728748806112702	False
Peptidase_M49 domain protein	1	1	0.1146131805157593	0.21728748806112702	False
Astacin domain protein	1	1	0.1146131805157593	0.21728748806112702	False
B3_4 domain protein	1	1	0.1146131805157593	0.21728748806112702	False
ALAD domain protein	1	1	0.1146131805157593	0.21728748806112702	False
Ribosomal_L15e domain protein	1	1	0.1146131805157593	0.21728748806112702	False
2Fe-2S_thioredx domain protein	1	1	0.1146131805157593	0.21728748806112702	False
zf-C2HC5 domain protein	1	1	0.1146131805157593	0.21728748806112702	False
NAP domain protein	2	5	0.10374514449275922	0.21728748806112702	False
NAD_binding_2 domain protein	2	5	0.10374514449275922	0.21728748806112702	False
NAD_binding_10 domain protein	1	1	0.1146131805157593	0.21728748806112702	False
NOA36 domain protein	1	1	0.1146131805157593	0.21728748806112702	False
PIN_6 domain protein	1	1	0.1146131805157593	0.21728748806112702	False
PUB domain protein	3	10	0.09750856699509375	0.21728748806112702	False
dUTPase domain protein	1	1	0.1146131805157593	0.21728748806112702	False
AdoHcyase domain protein	1	1	0.1146131805157593	0.21728748806112702	False
zf-C6H2 domain protein	1	1	0.1146131805157593	0.21728748806112702	False
Acyltransferase domain protein	2	5	0.10374514449275922	0.21728748806112702	False
vATP-synt_AC39 domain protein	1	1	0.1146131805157593	0.21728748806112702	False
RNase_PH_C domain protein	1	1	0.1146131805157593	0.21728748806112702	False
Abhydrolase_6 domain protein	1	1	0.1146131805157593	0.21728748806112702	False
Abhydro_lipase domain protein	3	10	0.09750856699509375	0.21728748806112702	False
vATP-synt_E domain protein	1	1	0.1146131805157593	0.21728748806112702	False
RdRP domain protein	2	5	0.10374514449275922	0.21728748806112702	False
ResIII domain protein	1	1	0.1146131805157593	0.21728748806112702	False
ATP-synt_ab domain protein	1	1	0.1146131805157593	0.21728748806112702	False
Ribophorin_I domain protein	1	1	0.1146131805157593	0.21728748806112702	False
ATP-synt domain protein	1	1	0.1146131805157593	0.21728748806112702	False
ANTH domain protein	2	5	0.10374514449275922	0.21728748806112702	False
RRS1 domain protein	1	1	0.1146131805157593	0.21728748806112702	False
Tubulin domain protein	5	23	0.11525497573287607	0.218049954089225	False
ADK domain protein	3	11	0.12309089572087334	0.23191038324222513	False
Enkurin domain protein	3	11	0.12309089572087334	0.23191038324222513	False
Lactamase_B domain protein	2	6	0.14410634487313534	0.2676260690501085	False
Lipocalin_2 domain protein	2	6	0.14410634487313534	0.2676260690501085	False
NAC domain protein	2	6	0.14410634487313534	0.2676260690501085	False
TLD domain protein	2	6	0.14410634487313534	0.2676260690501085	False
Y_phosphatase domain protein	2	6	0.14410634487313534	0.2676260690501085	False
Prefoldin_2 domain protein	2	6	0.14410634487313534	0.2676260690501085	False
Glyco_hydro_16 domain protein	2	6	0.14410634487313534	0.2676260690501085	False
TPR_1 domain protein	3	12	0.15077635530165465	0.2783092968042713	False
Chitin_synth_1 domain protein	3	12	0.15077635530165465	0.2783092968042713	False
NUDIX domain protein	3	12	0.15077635530165465	0.2783092968042713	False
IF4E domain protein	4	19	0.16587248361599857	0.30555457508210265	False
RCC1 domain protein	11	70	0.17377075188909008	0.3194573418567111	False
MA3 domain protein	1	2	0.21609356098508217	0.32828904924277924	False
Sas10 domain protein	1	2	0.21609356098508217	0.32828904924277924	False
NifU_N domain protein	1	2	0.21609356098508217	0.32828904924277924	False
UVR domain protein	1	2	0.21609356098508217	0.32828904924277924	False
KH_6 domain protein	1	2	0.21609356098508217	0.32828904924277924	False
Thioredoxin_8 domain protein	4	21	0.21455948941277186	0.32828904924277924	False
7tm_1 domain protein	1	2	0.21609356098508217	0.32828904924277924	False
Ribosomal_L30 domain protein	1	2	0.21609356098508217	0.32828904924277924	False
Ribosomal_L37 domain protein	1	2	0.21609356098508217	0.32828904924277924	False
EFG_C domain protein	1	2	0.21609356098508217	0.32828904924277924	False
IF-2B domain protein	2	7	0.18699079278462263	0.32828904924277924	False
Nucleoside_tran domain protein	1	2	0.21609356098508217	0.32828904924277924	False
Nucleoporin_N domain protein	1	2	0.21609356098508217	0.32828904924277924	False
JAB domain protein	3	14	0.21097525915901044	0.32828904924277924	False
Clathrin_H_link domain protein	1	2	0.21609356098508217	0.32828904924277924	False
OSCP domain protein	1	2	0.21609356098508217	0.32828904924277924	False
OST3_OST6 domain protein	1	2	0.21609356098508217	0.32828904924277924	False
Lyase_1 domain protein	1	2	0.21609356098508217	0.32828904924277924	False
Tmemb_161AB domain protein	1	2	0.21609356098508217	0.32828904924277924	False
Ribosomal_L23eN domain protein	2	7	0.18699079278462263	0.32828904924277924	False
TP_methylase domain protein	1	2	0.21609356098508217	0.32828904924277924	False
Snf7 domain protein	3	14	0.21097525915901044	0.32828904924277924	False
Sod_Cu domain protein	1	2	0.21609356098508217	0.32828904924277924	False
DUF1620 domain protein	1	2	0.21609356098508217	0.32828904924277924	False
FAA_hydrolase_N domain protein	1	2	0.21609356098508217	0.32828904924277924	False
PNP_UDP_1 domain protein	1	2	0.21609356098508217	0.32828904924277924	False
TFIID-18kDa domain protein	1	2	0.21609356098508217	0.32828904924277924	False
MCM2_N domain protein	1	2	0.21609356098508217	0.32828904924277924	False
SHS2_Rpb7-N domain protein	1	2	0.21609356098508217	0.32828904924277924	False
HMG-CoA_red domain protein	1	2	0.21609356098508217	0.32828904924277924	False
Vps39_2 domain protein	1	2	0.21609356098508217	0.32828904924277924	False
DNA_pol_phi domain protein	1	2	0.21609356098508217	0.32828904924277924	False
DUF2363 domain protein	1	2	0.21609356098508217	0.32828904924277924	False
HMG_box domain protein	2	7	0.18699079278462263	0.32828904924277924	False
WGG domain protein	1	2	0.21609356098508217	0.32828904924277924	False
PGM_PMM_I domain protein	1	2	0.21609356098508217	0.32828904924277924	False
CBF domain protein	1	2	0.21609356098508217	0.32828904924277924	False
XRN_N domain protein	1	2	0.21609356098508217	0.32828904924277924	False
CHORD domain protein	1	2	0.21609356098508217	0.32828904924277924	False
Transket_pyr domain protein	1	2	0.21609356098508217	0.32828904924277924	False
UbiA domain protein	1	2	0.21609356098508217	0.32828904924277924	False
YEATS domain protein	1	2	0.21609356098508217	0.32828904924277924	False
CBS domain protein	1	2	0.21609356098508217	0.32828904924277924	False
Spt5-NGN domain protein	1	2	0.21609356098508217	0.32828904924277924	False
PLAC8 domain protein	4	21	0.21455948941277186	0.32828904924277924	False
FAD_binding_2 domain protein	1	2	0.21609356098508217	0.32828904924277924	False
DegT_DnrJ_EryC1 domain protein	1	2	0.21609356098508217	0.32828904924277924	False
Diphthamide_syn domain protein	1	2	0.21609356098508217	0.32828904924277924	False
FA_hydroxylase domain protein	3	14	0.21097525915901044	0.32828904924277924	False
Ham1p_like domain protein	1	2	0.21609356098508217	0.32828904924277924	False
Ribosomal_L20 domain protein	1	2	0.21609356098508217	0.32828904924277924	False
Ribosomal_L21p domain protein	1	2	0.21609356098508217	0.32828904924277924	False
zf-C2H2_2 domain protein	1	2	0.21609356098508217	0.32828904924277924	False
TPT domain protein	1	2	0.21609356098508217	0.32828904924277924	False
Peptidase_M22 domain protein	1	2	0.21609356098508217	0.32828904924277924	False
Alpha family kinase	1	2	0.21609356098508217	0.32828904924277924	False
RNA_pol_Rpb6 domain protein	1	2	0.21609356098508217	0.32828904924277924	False
Fumble domain protein	1	2	0.21609356098508217	0.32828904924277924	False
PaaSYMP domain protein	1	2	0.21609356098508217	0.32828904924277924	False
Glyco_hydro_47 domain protein	1	2	0.21609356098508217	0.32828904924277924	False
SPX domain protein	1	2	0.21609356098508217	0.32828904924277924	False
eIF-6 domain protein	1	2	0.21609356098508217	0.32828904924277924	False
RNA_pol_L domain protein	1	2	0.21609356098508217	0.32828904924277924	False
ARPC4 domain protein	1	2	0.21609356098508217	0.32828904924277924	False
Asp_Arg_Hydrox domain protein	1	2	0.21609356098508217	0.32828904924277924	False
FYRN domain protein	1	2	0.21609356098508217	0.32828904924277924	False
Glu_cyclase_2 domain protein	1	2	0.21609356098508217	0.32828904924277924	False
Sortilin-Vps10 domain protein	1	2	0.21609356098508217	0.32828904924277924	False
tRNA_edit domain protein	1	2	0.21609356098508217	0.32828904924277924	False
Peptidase_M16_M domain protein	1	2	0.21609356098508217	0.32828904924277924	False
Aurora-like predicted pseudokinase	1	2	0.21609356098508217	0.32828904924277924	False
Acyl-CoA_ox_N domain protein	1	2	0.21609356098508217	0.32828904924277924	False
eIF3_subunit domain protein	1	2	0.21609356098508217	0.32828904924277924	False
Fer4_7 domain protein	1	2	0.21609356098508217	0.32828904924277924	False
DUF4414 domain protein	1	2	0.21609356098508217	0.32828904924277924	False
tRNA-synt_2c domain protein	1	2	0.21609356098508217	0.32828904924277924	False
TPR_16 domain protein	3	14	0.21097525915901044	0.32828904924277924	False
V-ATPase_G domain protein	1	2	0.21609356098508217	0.32828904924277924	False
BCIP domain protein	1	2	0.21609356098508217	0.32828904924277924	False
Proteasom_Rpn13 domain protein	1	2	0.21609356098508217	0.32828904924277924	False
TFCD_C domain protein	1	2	0.21609356098508217	0.32828904924277924	False
DUF3591 domain protein	1	2	0.21609356098508217	0.32828904924277924	False
Ran_BP1 domain protein	1	2	0.21609356098508217	0.32828904924277924	False
Coprogen_oxidas domain protein	1	2	0.21609356098508217	0.32828904924277924	False
ATP_bind_3 domain protein	1	2	0.21609356098508217	0.32828904924277924	False
Choline_transpo domain protein	2	7	0.18699079278462263	0.32828904924277924	False
SCP2 domain protein	1	2	0.21609356098508217	0.32828904924277924	False
Peptidase_S49 domain protein	2	7	0.18699079278462263	0.32828904924277924	False
Fcf1 domain protein	1	2	0.21609356098508217	0.32828904924277924	False
GCV_T domain protein	1	2	0.21609356098508217	0.32828904924277924	False
GCN2 subfamily kinase	1	2	0.21609356098508217	0.32828904924277924	False
MKT1_C domain protein	1	2	0.21609356098508217	0.32828904924277924	False
Pet127 domain protein	1	2	0.21609356098508217	0.32828904924277924	False
MMM1 domain protein	1	2	0.21609356098508217	0.32828904924277924	False
Radical_SAM domain protein	1	2	0.21609356098508217	0.32828904924277924	False
tRNA-synt_2d domain protein	1	2	0.21609356098508217	0.32828904924277924	False
p25-alpha domain protein	2	7	0.18699079278462263	0.32828904924277924	False
tRNA-synt_1g domain protein	1	2	0.21609356098508217	0.32828904924277924	False
GCS domain protein	1	2	0.21609356098508217	0.32828904924277924	False
GCV_H domain protein	1	2	0.21609356098508217	0.32828904924277924	False
Radial_spoke domain protein	2	7	0.18699079278462263	0.32828904924277924	False
Biotin_carb_N domain protein	1	2	0.21609356098508217	0.32828904924277924	False
GPCR similar to ODR4-like family	1	2	0.21609356098508217	0.32828904924277924	False
GN3L_Grn1 domain protein	1	2	0.21609356098508217	0.32828904924277924	False
adh_short_C2 domain protein	2	8	0.23129033553532613	0.34962492580921395	False
Med26 domain protein	2	8	0.23129033553532613	0.34962492580921395	False
Motile_Sperm domain protein	2	8	0.23129033553532613	0.34962492580921395	False
Anoctamin domain protein	4	22	0.24022024255570307	0.3625214274057874	False
A_deaminase domain protein	2	9	0.2761175701569995	0.4132680737547197	False
Mem_trans domain protein	2	9	0.2761175701569995	0.4132680737547197	False
UPF1_Zn_bind domain protein	2	9	0.2761175701569995	0.4132680737547197	False
ADH_N domain protein	2	9	0.2761175701569995	0.4132680737547197	False
Peptidase_C48 domain protein	2	9	0.2761175701569995	0.4132680737547197	False
Inhibitor_I42 domain protein	1	3	0.3059455585264429	0.421834027665247	False
Sec61_beta domain protein	1	3	0.3059455585264429	0.421834027665247	False
PMSR domain protein	1	3	0.3059455585264429	0.421834027665247	False
MtN3_slv domain protein	1	3	0.3059455585264429	0.421834027665247	False
HEAT_EZ domain protein	1	3	0.3059455585264429	0.421834027665247	False
Lactamase_B_6 domain protein	1	3	0.3059455585264429	0.421834027665247	False
Lebercilin domain protein	1	3	0.3059455585264429	0.421834027665247	False
Ufd2P_core domain protein	1	3	0.3059455585264429	0.421834027665247	False
TIM domain protein	1	3	0.3059455585264429	0.421834027665247	False
Malectin domain protein	1	3	0.3059455585264429	0.421834027665247	False
GDPD domain protein	1	3	0.3059455585264429	0.421834027665247	False
BRCT domain protein	1	3	0.3059455585264429	0.421834027665247	False
Prenyltrans domain protein	1	3	0.3059455585264429	0.421834027665247	False
Granulin domain protein	1	3	0.3059455585264429	0.421834027665247	False
GST_N_2 domain protein	1	3	0.3059455585264429	0.421834027665247	False
Ribosomal_S17_N domain protein	1	3	0.3059455585264429	0.421834027665247	False
Peptidase_C26 domain protein	1	3	0.3059455585264429	0.421834027665247	False
Methyltransf_24 domain protein	1	3	0.3059455585264429	0.421834027665247	False
LSM14 domain protein	1	3	0.3059455585264429	0.421834027665247	False
DUF4201 domain protein	1	3	0.3059455585264429	0.421834027665247	False
LacAB_rpiB domain protein	1	3	0.3059455585264429	0.421834027665247	False
Peptidase_C97 domain protein	1	3	0.3059455585264429	0.421834027665247	False
NYD-SP28 domain protein	1	3	0.3059455585264429	0.421834027665247	False
GRASP55_65 domain protein	1	3	0.3059455585264429	0.421834027665247	False
Nop52 domain protein	1	3	0.3059455585264429	0.421834027665247	False
Melibiase_2 domain protein	1	3	0.3059455585264429	0.421834027665247	False
CTD_bind domain protein	1	3	0.3059455585264429	0.421834027665247	False
Not3 domain protein	1	3	0.3059455585264429	0.421834027665247	False
Cytochrom_C domain protein	1	3	0.3059455585264429	0.421834027665247	False
ATP-synt_F domain protein	1	3	0.3059455585264429	0.421834027665247	False
Ribosomal_L29 domain protein	1	3	0.3059455585264429	0.421834027665247	False
RTC domain protein	1	3	0.3059455585264429	0.421834027665247	False
E1_DerP2_DerF2 domain protein	1	3	0.3059455585264429	0.421834027665247	False
3HCDH_N domain protein	1	3	0.3059455585264429	0.421834027665247	False
ADIP domain protein	1	3	0.3059455585264429	0.421834027665247	False
FAD_binding_6 domain protein	1	3	0.3059455585264429	0.421834027665247	False
NMD3 domain protein	1	3	0.3059455585264429	0.421834027665247	False
AhpC-TSA domain protein	1	3	0.3059455585264429	0.421834027665247	False
Adap_comp_sub domain protein	1	3	0.3059455585264429	0.421834027665247	False
DUF962 domain protein	1	3	0.3059455585264429	0.421834027665247	False
STIMATE domain protein	1	3	0.3059455585264429	0.421834027665247	False
CRAL_TRIO_N domain protein	1	3	0.3059455585264429	0.421834027665247	False
Orn_Arg_deC_N domain protein	1	3	0.3059455585264429	0.421834027665247	False
DUF2475 domain protein	1	3	0.3059455585264429	0.421834027665247	False
Hydrolase_6 domain protein	1	3	0.3059455585264429	0.421834027665247	False
PA26 domain protein	1	3	0.3059455585264429	0.421834027665247	False
P5-ATPase domain protein	1	3	0.3059455585264429	0.421834027665247	False
COQ9 domain protein	1	3	0.3059455585264429	0.421834027665247	False
Hexapep domain protein	1	3	0.3059455585264429	0.421834027665247	False
UPF0160 domain protein	1	3	0.3059455585264429	0.421834027665247	False
PEPCK_ATP domain protein	1	3	0.3059455585264429	0.421834027665247	False
SUI1 domain protein	1	3	0.3059455585264429	0.421834027665247	False
Cullin domain protein	2	10	0.3207698209474759	0.43828909468799265	False
DOT1 domain protein	2	10	0.3207698209474759	0.43828909468799265	False
CBFD_NFYB_HMF domain protein	2	10	0.3207698209474759	0.43828909468799265	False
PAZ domain protein	2	10	0.3207698209474759	0.43828909468799265	False
NDR kinase	4	25	0.3204250558550191	0.43828909468799265	False
IBB domain protein	2	10	0.3207698209474759	0.43828909468799265	False
PhoLip_ATPase_N domain protein	5	34	0.34948313292691885	0.47680607340854	False
TRAM_LAG1_CLN8 domain protein	2	11	0.3646984709978318	0.4960771429118489	False
TPR_2 domain protein	2	11	0.3646984709978318	0.4960771429118489	False
DCP1 domain protein	1	4	0.38550129737783195	0.501868641793744	False
ETF domain protein	1	4	0.38550129737783195	0.501868641793744	False
Methyltransf_2 domain protein	1	4	0.38550129737783195	0.501868641793744	False
RNA_pol_Rpb2_1 domain protein	1	4	0.38550129737783195	0.501868641793744	False
ACBP domain protein	1	4	0.38550129737783195	0.501868641793744	False
RIIa domain protein	1	4	0.38550129737783195	0.501868641793744	False
HlyIII domain protein	1	4	0.38550129737783195	0.501868641793744	False
zf-UBP domain protein	1	4	0.38550129737783195	0.501868641793744	False
G-patch domain protein	1	4	0.38550129737783195	0.501868641793744	False
FtsJ domain protein	1	4	0.38550129737783195	0.501868641793744	False
DAO domain protein	1	4	0.38550129737783195	0.501868641793744	False
Aa_trans domain protein	4	27	0.37499970432006563	0.501868641793744	False
AMPK1_CBM domain protein	1	4	0.38550129737783195	0.501868641793744	False
Fer2_3 domain protein	1	4	0.38550129737783195	0.501868641793744	False
CDP-OH_P_transf domain protein	1	4	0.38550129737783195	0.501868641793744	False
zf-C2H2_jaz domain protein	1	4	0.38550129737783195	0.501868641793744	False
FAA_hydrolase domain protein	1	4	0.38550129737783195	0.501868641793744	False
DNA_pol_E_B domain protein	1	4	0.38550129737783195	0.501868641793744	False
DLIC domain protein	1	4	0.38550129737783195	0.501868641793744	False
DER1 domain protein	1	4	0.38550129737783195	0.501868641793744	False
Ribosomal_L38e domain protein	1	4	0.38550129737783195	0.501868641793744	False
FRAY subfamily kinase	1	4	0.38550129737783195	0.501868641793744	False
NAAA-beta domain protein	1	4	0.38550129737783195	0.501868641793744	False
PSI domain protein	1	4	0.38550129737783195	0.501868641793744	False
Ribosomal_S25 domain protein	1	4	0.38550129737783195	0.501868641793744	False
TauE domain protein	3	19	0.37398144582202647	0.501868641793744	False
VWA domain protein	3	19	0.37398144582202647	0.501868641793744	False
zf-HIT domain protein	1	4	0.38550129737783195	0.501868641793744	False
Septin domain protein	1	4	0.38550129737783195	0.501868641793744	False
Thioredoxin_6 domain protein	1	4	0.38550129737783195	0.501868641793744	False
zf-CCCH domain protein	5	36	0.39708823093594764	0.5162147002167319	False
Zip domain protein	2	12	0.4074828941370674	0.5267179455464933	False
Bax1-I domain protein	2	12	0.4074828941370674	0.5267179455464933	False
COMM_ domain protein	2	12	0.4074828941370674	0.5267179455464933	False
DUF21 domain protein	2	12	0.4074828941370674	0.5267179455464933	False
ubiquitin domain protein	5	37	0.42079384036464285	0.5431523329529432	False
RSK family kinase	6	46	0.43448026278891183	0.5600241347562461	False
Ribonuclease_T2 domain protein	1	5	0.4559403355991	0.5652666286037888	False
UBA domain protein	1	5	0.4559403355991	0.5652666286037888	False
Ribosomal_S21e domain protein	1	5	0.4559403355991	0.5652666286037888	False
Ribosomal_S8 domain protein	1	5	0.4559403355991	0.5652666286037888	False
Dpy-30 domain protein	1	5	0.4559403355991	0.5652666286037888	False
DUF1152 domain protein	1	5	0.4559403355991	0.5652666286037888	False
Peptidase_M8 domain protein	2	13	0.44880833606290194	0.5652666286037888	False
AIM24 domain protein	1	5	0.4559403355991	0.5652666286037888	False
GATase_6 domain protein	1	5	0.4559403355991	0.5652666286037888	False
GYF domain protein	2	13	0.44880833606290194	0.5652666286037888	False
Nucleoporin2 domain protein	1	5	0.4559403355991	0.5652666286037888	False
Nuc_sug_transp domain protein	1	5	0.4559403355991	0.5652666286037888	False
HEAT_2 domain protein	1	5	0.4559403355991	0.5652666286037888	False
HEAT domain protein	1	5	0.4559403355991	0.5652666286037888	False
Arginase domain protein	1	5	0.4559403355991	0.5652666286037888	False
EamA domain protein	1	5	0.4559403355991	0.5652666286037888	False
2-oxoacid_dh domain protein	1	5	0.4559403355991	0.5652666286037888	False
Kelch_3 domain protein	5	38	0.4443272246076005	0.5652666286037888	False
MAM33 domain protein	1	5	0.4559403355991	0.5652666286037888	False
VIT domain protein	1	5	0.4559403355991	0.5652666286037888	False
WW domain protein	1	5	0.4559403355991	0.5652666286037888	False
KH_1 domain protein	1	5	0.4559403355991	0.5652666286037888	False
MIP domain protein	2	13	0.44880833606290194	0.5652666286037888	False
kinase related to Ciliate-C1 family	1	5	0.4559403355991	0.5652666286037888	False
DUF3808 domain protein	1	5	0.4559403355991	0.5652666286037888	False
RICTOR_N domain protein	1	5	0.4559403355991	0.5652666286037888	False
Cpn10 domain protein	1	5	0.4559403355991	0.5652666286037888	False
Senescence domain protein	1	5	0.4559403355991	0.5652666286037888	False
PP2C domain protein	18	152	0.478957506506431	0.5929950080555813	False
ARL2_Bind_BART domain protein	2	14	0.4884471822135506	0.6022858208866274	False
STPPase_N domain protein	2	14	0.4884471822135506	0.6022858208866274	False
Pro_isomerase domain protein	2	14	0.4884471822135506	0.6022858208866274	False
ArfGap domain protein	5	40	0.490591066717299	0.6024802573721216	False
EF-hand_8 domain protein	5	40	0.490591066717299	0.6024802573721216	False
IBR domain protein	5	40	0.490591066717299	0.6024802573721216	False
WWE domain protein	1	6	0.5183071337442932	0.6214222552138429	False
dCMP_cyt_deam_1 domain protein	1	6	0.5183071337442932	0.6214222552138429	False
DUF4591 domain protein	1	6	0.5183071337442932	0.6214222552138429	False
TMEM43 domain protein	1	6	0.5183071337442932	0.6214222552138429	False
V-SNARE domain protein	1	6	0.5183071337442932	0.6214222552138429	False
ABC_membrane_2 domain protein	1	6	0.5183071337442932	0.6214222552138429	False
ER_lumen_recept domain protein	1	6	0.5183071337442932	0.6214222552138429	False
TRAPP domain protein	1	6	0.5183071337442932	0.6214222552138429	False
MCU domain protein	1	6	0.5183071337442932	0.6214222552138429	False
Akt family kinase	5	41	0.5131941819334181	0.6214222552138429	False
COPI_assoc domain protein	1	6	0.5183071337442932	0.6214222552138429	False
OTU domain protein	1	6	0.5183071337442932	0.6214222552138429	False
Glyco_hydro_38 domain protein	1	6	0.5183071337442932	0.6214222552138429	False
Gtr1_RagA domain protein	1	6	0.5183071337442932	0.6214222552138429	False
VHS domain protein	1	6	0.5183071337442932	0.6214222552138429	False
ArgoL1 domain protein	1	6	0.5183071337442932	0.6214222552138429	False
PHD_2 domain protein	1	6	0.5183071337442932	0.6214222552138429	False
HIT domain protein	1	6	0.5183071337442932	0.6214222552138429	False
CDPK family kinase	29	252	0.5202720130578478	0.6229572787929493	False
PB1 domain protein	2	15	0.526243126932395	0.6276294174423059	False
PH_BEACH domain protein	2	15	0.526243126932395	0.6276294174423059	False
Acetyltransf_1 domain protein	2	15	0.526243126932395	0.6276294174423059	False
ULK family kinase	3	24	0.529849998872072	0.6311040562481486	False
CK_II_beta domain protein	1	7	0.5735265239042383	0.6631628167126516	False
PCNA_N domain protein	1	7	0.5735265239042383	0.6631628167126516	False
CK2 family kinase	2	16	0.5620978252203346	0.6631628167126516	False
OHA domain protein	1	7	0.5735265239042383	0.6631628167126516	False
Syja_N domain protein	1	7	0.5735265239042383	0.6631628167126516	False
Aurora family kinase with zf-MYND domain	1	7	0.5735265239042383	0.6631628167126516	False
HELP domain protein	1	7	0.5735265239042383	0.6631628167126516	False
Biopterin_H domain protein	1	7	0.5735265239042383	0.6631628167126516	False
Vps8 domain protein	1	7	0.5735265239042383	0.6631628167126516	False
DAGK_cat domain protein	1	7	0.5735265239042383	0.6631628167126516	False
Yip1 domain protein	1	7	0.5735265239042383	0.6631628167126516	False
EMP24_GP25L domain protein	2	16	0.5620978252203346	0.6631628167126516	False
F-box domain protein	1	7	0.5735265239042383	0.6631628167126516	False
DUF3522 domain protein	1	7	0.5735265239042383	0.6631628167126516	False
PKG-like predicted pseudokinase	1	7	0.5735265239042383	0.6631628167126516	False
SNF2_N domain protein	2	16	0.5620978252203346	0.6631628167126516	False
Ribosomal_S28e domain protein	1	7	0.5735265239042383	0.6631628167126516	False
Arrestin_N domain protein	3	25	0.5584079456471249	0.6631628167126516	False
FPL domain protein	1	7	0.5735265239042383	0.6631628167126516	False
PEX11 domain protein	2	16	0.5620978252203346	0.6631628167126516	False
Amidase domain protein	1	7	0.5735265239042383	0.6631628167126516	False
Flavodoxin_1 domain protein	1	7	0.5735265239042383	0.6631628167126516	False
TPH domain protein	1	7	0.5735265239042383	0.6631628167126516	False
SNARE domain protein	2	17	0.5959596661973834	0.6873552550565512	False
GSK family kinase	2	17	0.5959596661973834	0.6873552550565512	False
FYVE domain protein	5	45	0.5988895293293597	0.6898600907464776	False
DUF818 domain protein	1	8	0.6224174079569399	0.7142494845407507	False
LsmAD domain protein	1	8	0.6224174079569399	0.7142494845407507	False
Voltage_CLC domain protein	1	8	0.6224174079569399	0.7142494845407507	False
Acyl_transf_3 domain protein	2	18	0.6278143574720535	0.7186302708170675	False
DENN domain protein	2	18	0.6278143574720535	0.7186302708170675	False
Arf domain protein	4	38	0.6474942360548079	0.7402258226254714	False
ZZ domain protein	2	19	0.6576770529602919	0.749043952683186	False
Peptidase_C2 domain protein	2	19	0.6576770529602919	0.749043952683186	False
Bac_globin domain protein	2	19	0.6576770529602919	0.749043952683186	False
TKL related kinase	3	29	0.6614950560896875	0.7524506263020195	False
PP-binding domain protein	1	9	0.6657048876819325	0.7525359599882715	False
Ank_3 domain protein	1	9	0.6657048876819325	0.7525359599882715	False
CDK family kinase	1	9	0.6657048876819325	0.7525359599882715	False
DDE_Tnp_IS1595 domain protein	1	9	0.6657048876819325	0.7525359599882715	False
SIR2 domain protein	1	9	0.6657048876819325	0.7525359599882715	False
zf-AN1 domain protein	1	10	0.7040310062079831	0.7919261009261614	False
RCC1_2 domain protein	1	10	0.7040310062079831	0.7919261009261614	False
UBA_4 domain protein	1	10	0.7040310062079831	0.7919261009261614	False
CHAP domain protein	1	10	0.7040310062079831	0.7919261009261614	False
CBM_20 domain protein	2	21	0.7115960675470419	0.7964974433798377	False
zf-met domain protein	2	21	0.7115960675470419	0.7964974433798377	False
STE related kinase	2	21	0.7115960675470419	0.7964974433798377	False
Notch domain protein	2	21	0.7115960675470419	0.7964974433798377	False
dCache_1 domain protein	1	11	0.7379642597289983	0.8189603370163273	False
UBD domain protein	2	22	0.7357763079176352	0.8189603370163273	False
LRR_8 domain protein	1	11	0.7379642597289983	0.8189603370163273	False
DUF4483 domain protein	1	11	0.7379642597289983	0.8189603370163273	False
kinase domain containing protein	8	82	0.7365739773678879	0.8189603370163273	False
RRM_2 domain protein	1	11	0.7379642597289983	0.8189603370163273	False
DUF3657 domain protein	1	11	0.7379642597289983	0.8189603370163273	False
Ank_4 domain protein	2	23	0.7582042033907392	0.8393744830724729	False
E2F_TDP domain protein	2	23	0.7582042033907392	0.8393744830724729	False
Thioredoxin domain protein	3	34	0.7641958660818646	0.8449796332132403	False
SAS-6_N domain protein	1	12	0.7680080202373557	0.8461105307699681	False
predicted pseudokinase related to TKL kinases	1	12	0.7680080202373557	0.8461105307699681	False
LRR_4 domain protein	1	12	0.7680080202373557	0.8461105307699681	False
LRR_9 domain protein	3	35	0.7813768857802328	0.8597980242563625	False
Carb_anhydrase domain protein	1	13	0.7946079939185602	0.8711967162239636	False
NTP_transf_2 domain protein	1	13	0.7946079939185602	0.8711967162239636	False
SRPK family kinase	1	13	0.7946079939185602	0.8711967162239636	False
CRAL_TRIO domain protein	2	25	0.7981424357359019	0.8740187924424437	False
C2 domain protein	8	88	0.8041862813253591	0.8795787451996115	False
ABC_membrane domain protein	3	37	0.8126337391039452	0.8877511435589318	False
LSM domain protein	1	14	0.8181588255881762	0.889515569038519	False
Kelch_6 domain protein	1	14	0.8181588255881762	0.889515569038519	False
PKD_channel domain protein	1	14	0.8181588255881762	0.889515569038519	False
TPR_10 domain protein	1	14	0.8181588255881762	0.889515569038519	False
zf-LITAF-like domain protein	4	49	0.828156703959208	0.8993109792397128	False
EF-hand_5 domain protein	2	27	0.8321161596552786	0.9014591729598851	False
DSPn domain protein	2	27	0.8321161596552786	0.9014591729598851	False
STE11 family kinase	3	39	0.8400166135841987	0.9069115247963244	False
Arm domain protein	1	15	0.839009946920732	0.9069115247963244	False
Kelch_4 domain protein	9	102	0.840138918025606	0.9069115247963244	False
TCR domain protein	2	28	0.8470896862601668	0.9133312967970992	False
Kelch_1 domain protein	4	51	0.8509973739707645	0.916458710430054	False
GAF domain protein	1	16	0.8574707550340919	0.9201631923125279	False
Amidohydro_1 domain protein	1	16	0.8574707550340919	0.9201631923125279	False
Glutaredoxin domain protein	1	16	0.8574707550340919	0.9201631923125279	False
DUSP domain protein	2	29	0.8608374366431653	0.9226879474031571	False
PX domain protein	8	95	0.8654399074804937	0.9265297833026462	False
SPRY domain protein	1	17	0.8738151980863862	0.9333002702565862	False
PHD domain protein	1	17	0.8738151980863862	0.9333002702565862	False
MORN domain protein	22	237	0.8790857057090442	0.9378288302405982	False
Tctex-1 domain protein	1	18	0.8882858357695822	0.9421213409677387	False
zf-RING_2 domain protein	12	139	0.884972370744997	0.9421213409677387	False
MBOAT domain protein	1	18	0.8882858357695822	0.9421213409677387	False
Cation_efflux domain protein	1	18	0.8882858357695822	0.9421213409677387	False
Pur_ac_phosph_N domain protein	1	18	0.8882858357695822	0.9421213409677387	False
zf-C2H2_4 domain protein	2	32	0.8955516131582171	0.9487217322165047	False
PLK family kinase	3	45	0.9023388510701087	0.953691468610684	False
CAMK related kinase	6	79	0.9020194208482339	0.953691468610684	False
PDEase_I domain protein	5	70	0.9152370448870857	0.9662015207044641	False
Asp domain protein	4	59	0.9182494740818756	0.9682584257410276	False
DOMON domain protein	1	21	0.9224823570018842	0.9704727686378204	False
zf-C3HC4 domain protein	2	35	0.9220563846889833	0.9704727686378204	False
UCH domain protein	6	83	0.9249878340545321	0.9719849064545315	False
CLASP_N domain protein	1	22	0.9313731212439913	0.9775657904637048	False
HECT domain protein	1	23	0.9392444356918664	0.9846917470963116	False
CDPK-like predicted pseudokinase	2	38	0.9421243083215035	0.9865743619937493	False
Peptidase_S11 domain protein	1	25	0.9523827780434313	0.9961704919764626	False
zf-RING_UBOX domain protein	1	26	0.9578448889351114	0.9995858359299901	False
His_Phos_1 domain protein	1	26	0.9578448889351114	0.9995858359299901	False
IQ domain protein	1	140	0.9999999619511365	1.0	False
Hydrolase_4 domain protein	1	40	0.9923465066168328	1.0	False
pseudokinase domain containing protein	2	53	0.9876496573548963	1.0	False
Myb_DNA-binding domain protein	5	96	0.9888867669865092	1.0	False
Histone domain protein	1	39	0.9913543069847206	1.0	False
Myb_DNA-bind_6 domain protein	5	81	0.9626914539412793	1.0	False
kinase related to Ciliate-E2-Unclassified subfamily	1	49	0.9974454508065564	1.0	False
NIF domain protein	5	88	0.9785497909362826	1.0	False
PKG family kinase	4	71	0.9691304510010922	1.0	False
Sugar_tr domain protein	2	46	0.9743499692251507	1.0	False
Ank_2 domain protein	12	180	0.9887360839398155	1.0	False
cNMP_binding domain protein	7	141	0.997671899772104	1.0	False
PH domain protein	2	48	0.9791510029356096	1.0	False
Cyclin	5	102	0.9933171225086976	1.0	False
PIP5K domain protein	1	35	0.9859219848213259	1.0	False
Ion_trans domain protein	2	185	0.9999999961316012	1.0	False
Ion_trans_2 domain protein	3	79	0.9958479577447811	1.0	False
MFS_1 domain protein	6	128	0.9977263277221838	1.0	False
Kinesin domain protein	15	198	0.9723831344527896	1.0	False
TPR_12 domain protein	2	50	0.983075525492128	1.0	False
TPR_8 domain protein	4	70	0.9664251157060175	1.0	False
ANAPC4_WD40 domain protein	1	30	0.9741073676553523	1.0	False
Peptidase_M14 domain protein	1	58	0.9991476527096729	1.0	False
zf-C3HC4_3 domain protein	2	62	0.9952676192197154	1.0	False
AMPK subfamily kinase	1	41	0.9932248684383479	1.0	False
hypothetical protein	979	14435	1.0	1.0	False
TTL domain protein	3	142	0.9999943703076013	1.0	False
Aurora family kinase	1	35	0.9859219848213259	1.0	False
RINGv domain protein	3	74	0.9932118017303728	1.0	False
CAMKL family kinase	1	36	0.9875373946820496	1.0	False
DSPc domain protein	3	74	0.9932118017303728	1.0	False
DYRK family kinase	2	130	0.9999976844617502	1.0	False
DUF667 domain protein	1	29	0.9707519088018738	1.0	False
RabGAP-TBC domain protein	7	109	0.9727188425350711	1.0	False
zf-B_box domain protein	1	29	0.9707519088018738	1.0	False
CK1 kinase	4	98	0.9972411634954684	1.0	False
zf-DHHC domain protein	3	131	0.9999814568742361	1.0	False
LRR_6 domain protein	4	108	0.9989333145714555	1.0	False
