# Supplementary material for: Genome-wide analysis of mRNA regionalization in a giant single cell
Source: Proc Natl Acad Sci U S A. 2026 Jun 15;123(25):e2537760123. doi: 10.1073/pnas.2537760123 (PMC13291615; doi:10.1073/pnas.2537760123)
Supplement: Supplementary file 6 — Dataset S05 (CSV) [file pnas.2537760123.sd05.csv]

domain	sig_count	bg_count	p_val	padj	sig
hypothetical protein	1513	14435	2.2473146102452957e-09	9.146570463698354e-07	True
AMPK subfamily kinase	15	41	2.4074252903685064e-06	0.00032660736439332733	True
Myb_DNA-binding domain protein	25	96	2.0974559800112565e-06	0.00032660736439332733	True
DYRK family kinase	30	130	3.280005112215628e-06	0.0003337405201679402	True
NIF domain protein	23	88	4.949791460051818e-06	0.00040291302484821796	True
TTL domain protein	31	142	7.689195462807505e-06	0.0005215837588937758	True
DUF4378 domain protein	7	12	3.444196065009547e-05	0.002002553997798408	True
zf-C2H2 domain protein	8	17	6.992309871861202e-05	0.0035573376473093865	True
DSPn domain protein	10	27	0.00010406009036892601	0.0047058285311280985	True
MARK subfamily kinase	10	28	0.0001482084214894971	0.006032082754622532	True
PKG family kinase	17	71	0.000261804171909214	0.009686754360640917	True
YAK subfamily kinase	4	5	0.00036777005544112837	0.012467089591573232	True
NEK family kinase	18	80	0.00039821170685614744	0.012467089591573232	True
FHA domain protein	13	52	0.0008706428458135169	0.022146977390381337	True
Acetyltransf_16 domain protein	3	3	0.000842812389977001	0.022146977390381337	True
Sld5 domain protein	3	3	0.000842812389977001	0.022146977390381337	True
Kinesin domain protein	33	198	0.0009443079641255115	0.022607843611710778	True
CENP-T_C domain protein	5	10	0.0012590347196041367	0.028044805258874157	True
Myb_DNA-bind_6 domain protein	17	81	0.0013092169531169753	0.028044805258874157	True
STIL_N domain protein	4	7	0.002202186896279349	0.04481450333928475	True
Histone domain protein	10	39	0.0027384635893354277	0.05307403242188186	False
HD domain protein	3	4	0.0031325683262798496	0.055432839512865165	False
ALMS_motif domain protein	3	4	0.0031325683262798496	0.055432839512865165	False
GSK family kinase	6	17	0.003500225190279924	0.05698366609775716	False
LRR_4 domain protein	5	12	0.003367165744558176	0.05698366609775716	False
SRPK family kinase	5	13	0.005049123255881884	0.0790381986593818	False
Peptidase_C48 domain protein	4	9	0.006789401497564346	0.1023439410929144	False
zf-RanBP domain protein	3	5	0.007279765732537931	0.10581659475510492	False
JmjN domain protein	2	2	0.008925365366263144	0.12526288634721033	False
KIAA1430 domain protein	12	61	0.010819176749879101	0.14204532055486432	False
kinase related to cdc2 subfamily	4	10	0.010476312682871147	0.14204532055486432	False
zf-C3HC4_2 domain protein	5	16	0.01348409779002152	0.16630387274359873	False
PDEase_I domain protein	13	70	0.01320576899243421	0.16630387274359873	False
RRM_2 domain protein	4	11	0.015246188638798761	0.17236663266641933	False
PI4 kinase	4	11	0.015246188638798761	0.17236663266641933	False
zf-LITAF-like domain protein	10	49	0.0148968486610442	0.17236663266641933	False
SHIPPO-rpt domain protein	19	120	0.01743840729768668	0.19182248027455348	False
ubiquitin domain protein	8	37	0.020160012215984995	0.21592434136594457	False
Mic1 domain protein	2	3	0.02509047131883543	0.2219961266688265	False
PLK-like predicted pseudokinase	2	3	0.02509047131883543	0.2219961266688265	False
DTW domain protein	2	3	0.02509047131883543	0.2219961266688265	False
PLK family kinase	9	45	0.023053604751881687	0.2219961266688265	False
Seipin domain protein	2	3	0.02509047131883543	0.2219961266688265	False
Rcd1 domain protein	2	3	0.02509047131883543	0.2219961266688265	False
kinase related to Ciliate-C4 family	2	3	0.02509047131883543	0.2219961266688265	False
Linker_histone domain protein	2	3	0.02509047131883543	0.2219961266688265	False
RabGAP-TBC domain protein	17	109	0.026948761115907528	0.23336480370583754	False
zf-RING_UBOX domain protein	6	26	0.031237545116440987	0.2648683512998225	False
ERK7 subfamily kinase	3	8	0.03282205713119905	0.27262402555914317	False
zf-C3HC4 domain protein	7	35	0.042575681757872186	0.33205273670686614	False
DSPc domain protein	12	74	0.044056137056930636	0.33205273670686614	False
Peptidase_M14 domain protein	10	58	0.0438427447804827	0.33205273670686614	False
LRR_9 domain protein	7	35	0.042575681757872186	0.33205273670686614	False
Adenylate/Guanylate Cyclase	6	28	0.04351645841403931	0.33205273670686614	False
PPDK_N domain protein	2	4	0.047048374311391014	0.33594190078484465	False
WGR domain protein	2	4	0.047048374311391014	0.33594190078484465	False
LRR_6 domain protein	16	108	0.04701014513061999	0.33594190078484465	False
zf-CCCH domain protein	7	36	0.048704317947104094	0.34176995524950626	False
TROVE domain protein	1	1	0.09448923835543412	0.3560844445431638	False
AAA_33 domain protein	1	1	0.09448923835543412	0.3560844445431638	False
BTB_2 domain protein	1	1	0.09448923835543412	0.3560844445431638	False
ANAPC4_WD40 domain protein	6	30	0.05844039329975119	0.3560844445431638	False
kinase related to Ciliate-C1 family	2	5	0.07356078003062642	0.3560844445431638	False
SH3_2 domain protein	2	5	0.07356078003062642	0.3560844445431638	False
TRAP_beta domain protein	1	1	0.09448923835543412	0.3560844445431638	False
TRAPPC9-Trs120 domain protein	1	1	0.09448923835543412	0.3560844445431638	False
SAC3_GANP domain protein	1	1	0.09448923835543412	0.3560844445431638	False
CDK-like pseudokinase with cyclin domains	1	1	0.09448923835543412	0.3560844445431638	False
Rav1p_C domain protein	1	1	0.09448923835543412	0.3560844445431638	False
zf-trcl domain protein	1	1	0.09448923835543412	0.3560844445431638	False
RSK-like predicted pseudokinase	1	1	0.09448923835543412	0.3560844445431638	False
RPAP1_N domain protein	1	1	0.09448923835543412	0.3560844445431638	False
VirArc_Nuclease domain protein	1	1	0.09448923835543412	0.3560844445431638	False
AAA_23 domain protein	1	1	0.09448923835543412	0.3560844445431638	False
uDENN domain protein	2	5	0.07356078003062642	0.3560844445431638	False
REPA_OB_2 domain protein	1	1	0.09448923835543412	0.3560844445431638	False
2OG-FeII_Oxy_3 domain protein	1	1	0.09448923835543412	0.3560844445431638	False
predicted pseudokinase related to Ciliate-C1 family	2	5	0.07356078003062642	0.3560844445431638	False
Tcp10_C domain protein	3	10	0.06099355877593579	0.3560844445431638	False
zf-CCHC_3 domain protein	1	1	0.09448923835543412	0.3560844445431638	False
CK1 kinase	14	98	0.07698172255487339	0.3560844445431638	False
Snapin_Pallidin domain protein	1	1	0.09448923835543412	0.3560844445431638	False
RPA_C domain protein	1	1	0.09448923835543412	0.3560844445431638	False
TMEM138 domain protein	1	1	0.09448923835543412	0.3560844445431638	False
DUF4291 domain protein	1	1	0.09448923835543412	0.3560844445431638	False
Cob_adeno_trans domain protein	1	1	0.09448923835543412	0.3560844445431638	False
Lactamase_B_4 domain protein	1	1	0.09448923835543412	0.3560844445431638	False
FAM221 domain protein	1	1	0.09448923835543412	0.3560844445431638	False
DENN domain protein	4	18	0.0833283927545295	0.3560844445431638	False
Med14 domain protein	1	1	0.09448923835543412	0.3560844445431638	False
FAT domain protein	1	1	0.09448923835543412	0.3560844445431638	False
Dzip-like_N domain protein	2	5	0.07356078003062642	0.3560844445431638	False
G-patch_2 domain protein	1	1	0.09448923835543412	0.3560844445431638	False
NPR2 domain protein	1	1	0.09448923835543412	0.3560844445431638	False
TMEM237 domain protein	1	1	0.09448923835543412	0.3560844445431638	False
Nop domain protein	1	1	0.09448923835543412	0.3560844445431638	False
DUF647 domain protein	1	1	0.09448923835543412	0.3560844445431638	False
Homeobox domain protein	3	10	0.06099355877593579	0.3560844445431638	False
PH domain protein	8	48	0.07905204963646097	0.3560844445431638	False
PEK pseudokinase subfamily protein	3	10	0.06099355877593579	0.3560844445431638	False
PEK family kinase	1	1	0.09448923835543412	0.3560844445431638	False
Nup84_Nup100 domain protein	1	1	0.09448923835543412	0.3560844445431638	False
LRR_1 domain protein	1	1	0.09448923835543412	0.3560844445431638	False
DUF4392 domain protein	1	1	0.09448923835543412	0.3560844445431638	False
Med31 domain protein	1	1	0.09448923835543412	0.3560844445431638	False
Alpha_adaptinC2 domain protein	1	1	0.09448923835543412	0.3560844445431638	False
Peptidase_S11 domain protein	5	25	0.08099208906210581	0.3560844445431638	False
DUF1168 domain protein	1	1	0.09448923835543412	0.3560844445431638	False
DUF4496 domain protein	3	12	0.09713653007450986	0.3627024563332616	False
CAF1 domain protein	2	6	0.10357155285795415	0.3697686141507662	False
CDT1 domain protein	2	6	0.10357155285795415	0.3697686141507662	False
CDK5 subfamily kinase	2	6	0.10357155285795415	0.3697686141507662	False
FOP_dimer domain protein	2	6	0.10357155285795415	0.3697686141507662	False
TLD domain protein	2	6	0.10357155285795415	0.3697686141507662	False
Ion_trans domain protein	23	185	0.10575160915835843	0.3742687384995816	False
Aurora family kinase	6	35	0.10749807904302494	0.37716998422854436	False
Exo_endo_phos domain protein	4	20	0.1137792253778219	0.39579610879293603	False
CAMKL family kinase	6	36	0.11925683126220905	0.40113661424561226	False
NTP_transf_2 domain protein	3	13	0.11777023549374879	0.40113661424561226	False
GYF domain protein	3	13	0.11777023549374879	0.40113661424561226	False
TCR domain protein	5	28	0.11899528713479318	0.40113661424561226	False
kinase related to Ciliate-A9 family	2	7	0.1361833660068399	0.4364301572030223	False
Guanylate Cyclase with N-terminal phospholipid ATPase domain	6	37	0.1316230587417919	0.4364301572030223	False
PKG-like predicted pseudokinase	2	7	0.1361833660068399	0.4364301572030223	False
DUF667 domain protein	5	29	0.1332354575053556	0.4364301572030223	False
PCNA_N domain protein	2	7	0.1361833660068399	0.4364301572030223	False
zf-B_box domain protein	5	29	0.1332354575053556	0.4364301572030223	False
CDKL family kinase	3	14	0.13985281642222847	0.4446882522175546	False
DUF1704 domain protein	1	2	0.1800531113446051	0.46676188737104635	False
G10 domain protein	1	2	0.1800531113446051	0.46676188737104635	False
GCV_T domain protein	1	2	0.1800531113446051	0.46676188737104635	False
DUF3638 domain protein	1	2	0.1800531113446051	0.46676188737104635	False
ANAPC10 domain protein	1	2	0.1800531113446051	0.46676188737104635	False
FAM92 domain protein	1	2	0.1800531113446051	0.46676188737104635	False
DUF4586 domain protein	2	8	0.17063713563205346	0.46676188737104635	False
ACT_6 domain protein	1	2	0.1800531113446051	0.46676188737104635	False
Anoctamin domain protein	4	22	0.1483494747864659	0.46676188737104635	False
Cyclin	13	102	0.16459142132602422	0.46676188737104635	False
DPM2 domain protein	1	2	0.1800531113446051	0.46676188737104635	False
Dynein_heavy domain protein	1	2	0.1800531113446051	0.46676188737104635	False
ASF1_hist_chap domain protein	1	2	0.1800531113446051	0.46676188737104635	False
zinc_ribbon_9 domain protein	1	2	0.1800531113446051	0.46676188737104635	False
PseudoU_synth_2 domain protein	1	2	0.1800531113446051	0.46676188737104635	False
kinase related to Ciliate-E2-Unclassified subfamily	7	49	0.17642001426791865	0.46676188737104635	False
PPPI_inhib domain protein	1	2	0.1800531113446051	0.46676188737104635	False
RCK family kinase	5	31	0.16382519425852263	0.46676188737104635	False
PLDc domain protein	1	2	0.1800531113446051	0.46676188737104635	False
Rft-1 domain protein	1	2	0.1800531113446051	0.46676188737104635	False
Nucleoside_tran domain protein	1	2	0.1800531113446051	0.46676188737104635	False
TFIIA_gamma_N domain protein	1	2	0.1800531113446051	0.46676188737104635	False
zinc_ribbon_16 domain protein	1	2	0.1800531113446051	0.46676188737104635	False
MST subfamily kinase	1	2	0.1800531113446051	0.46676188737104635	False
UPF0564 domain protein	1	2	0.1800531113446051	0.46676188737104635	False
Voltage_CLC domain protein	2	8	0.17063713563205346	0.46676188737104635	False
Wee1 like kinase	1	2	0.1800531113446051	0.46676188737104635	False
ParcG domain protein	2	8	0.17063713563205346	0.46676188737104635	False
RINGv domain protein	10	74	0.15813663050790347	0.46676188737104635	False
GAF domain protein	3	16	0.18756014346881836	0.4801067823384218	False
Na_H_Exchanger domain protein	3	16	0.18756014346881836	0.4801067823384218	False
PP2C domain protein	18	152	0.18882551213145315	0.480324896484384	False
NT-C2 domain protein	2	9	0.2062939215417783	0.5182816423919986	False
Ank_3 domain protein	2	9	0.2062939215417783	0.5182816423919986	False
His_Phos_1 domain protein	4	26	0.2270909981141638	0.5670308971316851	False
zf-C3HC4_3 domain protein	8	62	0.22868511377522224	0.5675295201616796	False
CKS domain protein	1	3	0.25753443135749	0.5759149096840573	False
Ank domain protein	2	10	0.2426190122332391	0.5759149096840573	False
GAS domain protein	1	3	0.25753443135749	0.5759149096840573	False
RTC domain protein	1	3	0.25753443135749	0.5759149096840573	False
CHAP domain protein	2	10	0.2426190122332391	0.5759149096840573	False
MMS1_N domain protein	1	3	0.25753443135749	0.5759149096840573	False
CEP19 domain protein	1	3	0.25753443135749	0.5759149096840573	False
GSP_synth domain protein	1	3	0.25753443135749	0.5759149096840573	False
SET domain protein	2	10	0.2426190122332391	0.5759149096840573	False
DUF4201 domain protein	1	3	0.25753443135749	0.5759149096840573	False
SK_channel domain protein	1	3	0.25753443135749	0.5759149096840573	False
PAXNEB domain protein	1	3	0.25753443135749	0.5759149096840573	False
NYD-SP28 domain protein	1	3	0.25753443135749	0.5759149096840573	False
DUF676 domain protein	1	3	0.25753443135749	0.5759149096840573	False
IFT20 domain protein	1	3	0.25753443135749	0.5759149096840573	False
Nop52 domain protein	1	3	0.25753443135749	0.5759149096840573	False
DUF4485 domain protein	1	3	0.25753443135749	0.5759149096840573	False
PUB domain protein	2	10	0.2426190122332391	0.5759149096840573	False
CDPK family kinase	27	252	0.27410791256220274	0.6096279803979044	False
PAP2 domain protein	2	11	0.27916794326787836	0.6141694751893324	False
HOOK domain protein	2	11	0.27916794326787836	0.6141694751893324	False
H_PPase domain protein	1	4	0.32769645037285633	0.6412137274122718	False
ADP_ribosyl_GH domain protein	1	4	0.32769645037285633	0.6412137274122718	False
FRAY subfamily kinase	1	4	0.32769645037285633	0.6412137274122718	False
tRNA_m1G_MT domain protein	1	4	0.32769645037285633	0.6412137274122718	False
zf-C2H2_jaz domain protein	1	4	0.32769645037285633	0.6412137274122718	False
HSA domain protein	1	4	0.32769645037285633	0.6412137274122718	False
predicted pseudokinase related to TKL kinases	2	12	0.3155742259065519	0.6412137274122718	False
LisH domain protein	1	4	0.32769645037285633	0.6412137274122718	False
F-box-like domain protein	1	4	0.32769645037285633	0.6412137274122718	False
FAM183 domain protein	1	4	0.32769645037285633	0.6412137274122718	False
G-patch domain protein	1	4	0.32769645037285633	0.6412137274122718	False
predicted pseudokinase related to CAMK kinases	3	21	0.3186155073458638	0.6412137274122718	False
Pterin_4a domain protein	1	4	0.32769645037285633	0.6412137274122718	False
Cupin_8 domain protein	1	4	0.32769645037285633	0.6412137274122718	False
SMC_N domain protein	1	4	0.32769645037285633	0.6412137274122718	False
Cnd1 domain protein	1	4	0.32769645037285633	0.6412137274122718	False
Rdx domain protein	2	12	0.3155742259065519	0.6412137274122718	False
BAH domain protein	1	4	0.32769645037285633	0.6412137274122718	False
HlyIII domain protein	1	4	0.32769645037285633	0.6412137274122718	False
Beta_helix domain protein	1	4	0.32769645037285633	0.6412137274122718	False
CMGC related kinase	1	4	0.32769645037285633	0.6412137274122718	False
PAP_central domain protein	1	4	0.32769645037285633	0.6412137274122718	False
PAH domain protein	1	4	0.32769645037285633	0.6412137274122718	False
TPR_12 domain protein	6	50	0.3331681775180483	0.6468353242101615	False
zf-RING_2 domain protein	15	139	0.3337479559806731	0.6468353242101615	False
GTP_EFTU domain protein	4	31	0.33588744427756734	0.6478966342226061	False
Ank_2 domain protein	19	180	0.34079755525031485	0.6542670046550856	False
AAA_11 domain protein	1	5	0.39123036795841376	0.6662374885316921	False
BT1 domain protein	1	5	0.39123036795841376	0.6662374885316921	False
SNARE_assoc domain protein	1	5	0.39123036795841376	0.6662374885316921	False
MIF4G domain protein	2	13	0.3515385877997889	0.6662374885316921	False
EamA domain protein	1	5	0.39123036795841376	0.6662374885316921	False
Metallophos domain protein	7	61	0.3537105742753932	0.6662374885316921	False
Ax_dynein_light domain protein	2	14	0.3868195496960491	0.6662374885316921	False
Ank_4 domain protein	3	23	0.37227876251898145	0.6662374885316921	False
HEAT_2 domain protein	1	5	0.39123036795841376	0.6662374885316921	False
E2F_TDP domain protein	3	23	0.37227876251898145	0.6662374885316921	False
Mob1_phocein domain protein	1	5	0.39123036795841376	0.6662374885316921	False
histidine kinase	5	43	0.3839402500531683	0.6662374885316921	False
Pro_isomerase domain protein	2	14	0.3868195496960491	0.6662374885316921	False
Tubulin domain protein	3	23	0.37227876251898145	0.6662374885316921	False
TPX2 domain protein	1	5	0.39123036795841376	0.6662374885316921	False
OPA3 domain protein	1	5	0.39123036795841376	0.6662374885316921	False
Oxysterol_BP domain protein	2	14	0.3868195496960491	0.6662374885316921	False
GATase_6 domain protein	1	5	0.39123036795841376	0.6662374885316921	False
DUF4457 domain protein	1	5	0.39123036795841376	0.6662374885316921	False
VIT domain protein	1	5	0.39123036795841376	0.6662374885316921	False
PIH1 domain protein	1	5	0.39123036795841376	0.6662374885316921	False
Vac14_Fab1_bd domain protein	1	5	0.39123036795841376	0.6662374885316921	False
PAP2_C domain protein	1	5	0.39123036795841376	0.6662374885316921	False
TPR_16 domain protein	2	14	0.3868195496960491	0.6662374885316921	False
Response_reg domain protein	1	5	0.39123036795841376	0.6662374885316921	False
PFK domain protein	1	5	0.39123036795841376	0.6662374885316921	False
UMPH-1 domain protein	1	5	0.39123036795841376	0.6662374885316921	False
GAS2 domain protein	3	24	0.3988377846917295	0.676362409873058	False
PB1 domain protein	2	15	0.42122518188126234	0.7055088437270526	False
SAM_1 domain protein	2	15	0.42122518188126234	0.7055088437270526	False
Acetyltransf_1 domain protein	2	15	0.42122518188126234	0.7055088437270526	False
NDR kinase	3	25	0.4250742889256982	0.7090378507899966	False
Rhomboid domain protein	1	6	0.44876213097850554	0.7162595580715755	False
Striatin domain protein	1	6	0.44876213097850554	0.7162595580715755	False
Peptidase_M16_C domain protein	1	6	0.44876213097850554	0.7162595580715755	False
PCO_ADO domain protein	1	6	0.44876213097850554	0.7162595580715755	False
PHD_2 domain protein	1	6	0.44876213097850554	0.7162595580715755	False
CLAMP domain protein	1	6	0.44876213097850554	0.7162595580715755	False
LMBR1 domain protein	1	6	0.44876213097850554	0.7162595580715755	False
V-SNARE domain protein	1	6	0.44876213097850554	0.7162595580715755	False
Glyco_hydro_38 domain protein	1	6	0.44876213097850554	0.7162595580715755	False
Y_phosphatase domain protein	1	6	0.44876213097850554	0.7162595580715755	False
Lipin_N domain protein	1	6	0.44876213097850554	0.7162595580715755	False
CK2 family kinase	2	16	0.4546059016544686	0.7171496200518167	False
CAMKK family kinase	2	16	0.4546059016544686	0.7171496200518167	False
C2 domain protein	9	88	0.45350131896819373	0.7171496200518167	False
DUF4200 domain protein	2	17	0.48684818880852304	0.7308582514928592	False
predicted pseudokinase related to AGC kinases	3	28	0.5010060249791344	0.7308582514928592	False
CAMSAP_CKK domain protein	1	7	0.5008585918071168	0.7308582514928592	False
Kelch_3 domain protein	4	38	0.4890789608484376	0.7308582514928592	False
PA domain protein	1	7	0.5008585918071168	0.7308582514928592	False
SAM_2 domain protein	1	7	0.5008585918071168	0.7308582514928592	False
NtCtMGAM_N domain protein	1	7	0.5008585918071168	0.7308582514928592	False
F-box domain protein	1	7	0.5008585918071168	0.7308582514928592	False
CCT domain protein	3	27	0.47623118157555183	0.7308582514928592	False
Asp domain protein	6	59	0.4887930298942242	0.7308582514928592	False
Vps8 domain protein	1	7	0.5008585918071168	0.7308582514928592	False
Yip1 domain protein	1	7	0.5008585918071168	0.7308582514928592	False
p25-alpha domain protein	1	7	0.5008585918071168	0.7308582514928592	False
HELP domain protein	1	7	0.5008585918071168	0.7308582514928592	False
Choline_transpo domain protein	1	7	0.5008585918071168	0.7308582514928592	False
OHA domain protein	1	7	0.5008585918071168	0.7308582514928592	False
TPH domain protein	1	7	0.5008585918071168	0.7308582514928592	False
Amidase domain protein	1	7	0.5008585918071168	0.7308582514928592	False
ERGIC_N domain protein	1	7	0.5008585918071168	0.7308582514928592	False
bZIP_1 domain protein	1	7	0.5008585918071168	0.7308582514928592	False
DNA_pol_A_exo1 domain protein	1	7	0.5008585918071168	0.7308582514928592	False
Pur_ac_phosph_N domain protein	2	18	0.5178691100285934	0.7500808817851868	False
Acyl_transf_3 domain protein	2	18	0.5178691100285934	0.7500808817851868	False
predicted pseudokinase related to STE kinases	1	8	0.5480330855464116	0.7638680336211969	False
ArfGap domain protein	4	40	0.5303949803626694	0.7638680336211969	False
DCB domain protein	1	8	0.5480330855464116	0.7638680336211969	False
DUF818 domain protein	1	8	0.5480330855464116	0.7638680336211969	False
Piezo_RRas_bdg domain protein	1	8	0.5480330855464116	0.7638680336211969	False
His_Phos_2 domain protein	1	8	0.5480330855464116	0.7638680336211969	False
IF4E domain protein	2	19	0.5476115555296245	0.7638680336211969	False
LsmAD domain protein	1	8	0.5480330855464116	0.7638680336211969	False
SpoIIE domain protein	1	8	0.5480330855464116	0.7638680336211969	False
Rubis-subs-bind domain protein	1	8	0.5480330855464116	0.7638680336211969	False
RB_A domain protein	1	8	0.5480330855464116	0.7638680336211969	False
TSNAXIP1_N domain protein	2	20	0.5760401022926336	0.8001649202494944	False
zf-C2HC_2 domain protein	1	9	0.5907504810469906	0.8068303549869973	False
Ank_5 domain protein	1	9	0.5907504810469906	0.8068303549869973	False
UFD1 domain protein	1	9	0.5907504810469906	0.8068303549869973	False
GPCR	1	9	0.5907504810469906	0.8068303549869973	False
SIR2 domain protein	1	9	0.5907504810469906	0.8068303549869973	False
zf-C2H2_4 domain protein	3	32	0.5935282270351119	0.8079130046932793	False
Notch domain protein	2	21	0.6031374280765043	0.8155379841433131	False
CBM_20 domain protein	2	21	0.6031374280765043	0.8155379841433131	False
GMP_PDE_delta domain protein	1	10	0.6294317553596296	0.8210856552287475	False
Dynein_light domain protein	2	22	0.628901209109157	0.8210856552287475	False
IBB domain protein	1	10	0.6294317553596296	0.8210856552287475	False
Penicil_amidase domain protein	1	10	0.6294317553596296	0.8210856552287475	False
BTB domain protein	1	10	0.6294317553596296	0.8210856552287475	False
zf-CCHC domain protein	1	10	0.6294317553596296	0.8210856552287475	False
Spc97_Spc98 domain protein	1	10	0.6294317553596296	0.8210856552287475	False
Atg8 domain protein	1	10	0.6294317553596296	0.8210856552287475	False
UBA_4 domain protein	1	10	0.6294317553596296	0.8210856552287475	False
zf-AN1 domain protein	1	10	0.6294317553596296	0.8210856552287475	False
WNK family kinase	1	10	0.6294317553596296	0.8210856552287475	False
Thioredoxin domain protein	3	34	0.635387534231854	0.8235755618865114	False
Kelch_4 domain protein	9	102	0.6351705766822473	0.8235755618865114	False
DEAD domain protein	6	69	0.6450495821448508	0.8308075314333996	False
Sugar_tr domain protein	4	46	0.6432120004154345	0.8308075314333996	False
ADK domain protein	1	11	0.6644581365688046	0.839858576346284	False
PIP5K domain protein	3	35	0.655154040092582	0.839858576346284	False
SAPS domain protein	1	11	0.6644581365688046	0.839858576346284	False
dCache_1 domain protein	1	11	0.6644581365688046	0.839858576346284	False
zf-RING_5 domain protein	1	11	0.6644581365688046	0.839858576346284	False
STOP domain protein	1	11	0.6644581365688046	0.839858576346284	False
UCH domain protein	7	83	0.6790094509254849	0.8555939520949609	False
AGC kinase	4	49	0.6924312244640469	0.8638511167012405	False
Abhydrolase_1 domain protein	1	12	0.6961748557199187	0.8638511167012405	False
EF-hand_7 domain protein	15	175	0.6921341397205029	0.8638511167012405	False
SAS-6_N domain protein	1	12	0.6961748557199187	0.8638511167012405	False
ERK subfamily kinase	1	12	0.6961748557199187	0.8638511167012405	False
Carb_anhydrase domain protein	1	13	0.7248945447132626	0.8859822213162099	False
Cyt-b5 domain protein	1	13	0.7248945447132626	0.8859822213162099	False
CoA_trans domain protein	1	13	0.7248945447132626	0.8859822213162099	False
PK domain protein	1	13	0.7248945447132626	0.8859822213162099	False
Ins145_P3_rec domain protein	1	13	0.7248945447132626	0.8859822213162099	False
Hydrolase_4 domain protein	3	40	0.742305434377704	0.8936152854363202	False
Aa_trans domain protein	2	27	0.7383776985632823	0.8936152854363202	False
ELMO_CED12 domain protein	1	14	0.7509003135607407	0.8936152854363202	False
EF-hand_8 domain protein	3	40	0.742305434377704	0.8936152854363202	False
Peptidase_M16 domain protein	1	14	0.7509003135607407	0.8936152854363202	False
ANF_receptor domain protein	2	27	0.7383776985632823	0.8936152854363202	False
FA_hydroxylase domain protein	1	14	0.7509003135607407	0.8936152854363202	False
LSM domain protein	1	14	0.7509003135607407	0.8936152854363202	False
EF-hand_5 domain protein	2	27	0.7383776985632823	0.8936152854363202	False
Akt family kinase	3	41	0.7574539884730658	0.8961737596178424	False
Laminin_G_3 domain protein	2	28	0.756637058069755	0.8961737596178424	False
TKL related kinase	2	29	0.7737830689500832	0.9031534517524863	False
CAMK related kinase	6	79	0.7685237154096912	0.9031534517524863	False
Arm domain protein	1	15	0.774448537252132	0.9031534517524863	False
HSP70 domain protein	1	15	0.774448537252132	0.9031534517524863	False
PH_BEACH domain protein	1	15	0.774448537252132	0.9031534517524863	False
SNF2_N domain protein	1	16	0.7957713796253095	0.9046898086801703	False
EMP24_GP25L domain protein	1	16	0.7957713796253095	0.9046898086801703	False
CTP_transf_like domain protein	1	16	0.7957713796253095	0.9046898086801703	False
Glutaredoxin domain protein	1	16	0.7957713796253095	0.9046898086801703	False
PEX11 domain protein	1	16	0.7957713796253095	0.9046898086801703	False
Amidohydro_1 domain protein	1	16	0.7957713796253095	0.9046898086801703	False
Kelch_5 domain protein	1	16	0.7957713796253095	0.9046898086801703	False
predicted pseudokinase related to CK1 kinases	1	16	0.7957713796253095	0.9046898086801703	False
CH domain protein	1	16	0.7957713796253095	0.9046898086801703	False
SNARE domain protein	1	17	0.8150790790513587	0.9189395711188448	False
PHD domain protein	1	17	0.8150790790513587	0.9189395711188448	False
Porin_3 domain protein	1	17	0.8150790790513587	0.9189395711188448	False
UQ_con domain protein	4	59	0.8207294482509953	0.9227538271772239	False
Adaptin_N domain protein	1	18	0.832562018405639	0.9334786266972317	False
DHC_N2 domain protein	1	19	0.8483925996765286	0.9486148023855691	False
cNMP_binding domain protein	10	141	0.8676594525551862	0.9674997183286597	False
CDPK-like predicted pseudokinase	2	38	0.8858935755930687	0.9709565371989347	False
UBD domain protein	1	22	0.8874590462850214	0.9709565371989347	False
PLAC8 domain protein	1	21	0.8757064173224821	0.9709565371989347	False
Thioredoxin_8 domain protein	1	21	0.8757064173224821	0.9709565371989347	False
Bromo domain protein	2	38	0.8858935755930687	0.9709565371989347	False
CLASP_N domain protein	1	22	0.8874590462850214	0.9709565371989347	False
GST_N domain protein	1	22	0.8874590462850214	0.9709565371989347	False
HECT domain protein	1	23	0.8981007555653521	0.9773449398799419	False
PKA family kinase	1	23	0.8981007555653521	0.9773449398799419	False
RCC1 domain protein	4	70	0.9072729450225729	0.9825765007048651	False
ULK family kinase	1	24	0.9077365215356985	0.9825765007048651	False
Arrestin_N domain protein	1	25	0.91646140399401	0.9846063006284613	False
Methyltransf_11 domain protein	1	25	0.91646140399401	0.9846063006284613	False
DUF229 domain protein	2	42	0.9168692578333829	0.9846063006284613	False
TPR_8 domain protein	3	70	0.9669045026181238	0.9999320146933897	False
PX domain protein	2	95	0.9991341261256702	0.9999320146933897	False
PUF domain protein	1	29	0.9438562473444134	0.9999320146933897	False
Arf domain protein	1	38	0.9770440632957881	0.9999320146933897	False
DUSP domain protein	1	29	0.9438562473444134	0.9999320146933897	False
MORN domain protein	9	237	0.9997378108744005	0.9999320146933897	False
Mito_carr domain protein	2	54	0.9689083911701271	0.9999320146933897	False
Chorein_N domain protein	1	29	0.9438562473444134	0.9999320146933897	False
kinase domain containing protein	1	82	0.9997114290829097	0.9999320146933897	False
Kelch_1 domain protein	2	51	0.960082678878124	0.9999320146933897	False
MFS_1 domain protein	7	128	0.9637538137297513	0.9999320146933897	False
DnaJ domain protein	1	57	0.996528452393672	0.9999320146933897	False
PhoLip_ATPase_N domain protein	1	34	0.9658386340358563	0.9999320146933897	False
ABC_membrane domain protein	1	37	0.9746453662509797	0.9999320146933897	False
RSK family kinase	2	46	0.9398036703614201	0.9999320146933897	False
Ras domain protein	11	275	0.9998213697116539	0.9999320146933897	False
START domain protein	1	40	0.9811823307396637	0.9999320146933897	False
pseudokinase domain containing protein	1	53	0.9948325242157452	0.9999320146933897	False
WD40 domain protein	21	443	0.9999320146933897	0.9999320146933897	False
zf-DHHC domain protein	4	131	0.998840325279278	0.9999320146933897	False
FYVE domain protein	1	45	0.9885523494473688	0.9999320146933897	False
AAA domain protein	2	47	0.9445178211886719	0.9999320146933897	False
GPCR similar to Dicty cAMP receptor family	1	52	0.994292269061128	0.9999320146933897	False
IBR domain protein	1	40	0.9811823307396637	0.9999320146933897	False
IQ domain protein	6	140	0.9930766965489412	0.9999320146933897	False
Ion_trans_2 domain protein	4	79	0.9480624979418579	0.9999320146933897	False
RRM_1 domain protein	2	107	0.9997077762247794	0.9999320146933897	False
14-3-3 domain protein	1	35	0.9690701761931049	0.9999320146933897	False
