# Supplementary material for: Genome-wide analysis of mRNA regionalization in a giant single cell
Source: Proc Natl Acad Sci U S A. 2026 Jun 15;123(25):e2537760123. doi: 10.1073/pnas.2537760123 (PMC13291615; doi:10.1073/pnas.2537760123)
Supplement: Supplementary file 11 — Dataset S10 (CSV) [file pnas.2537760123.sd10.csv]

gene	Cell_ID	Sample	log1TPM	treatment	Polarity	sample_mean_log1TPM	log1RPM	log1RPM_posterior	sample_mean_log1TPM_posterior	Skew	coeff	p_value	q_value	sig
SteCoe_10077	G0511	G0511A	2.3551884126752203	G05	A	1.5633093986551057	3.918497811330326	3.919604815719329	1.5698488402262487	-0.00014123371964827388	1.1038396025725588	0.07077718435481024	0.646052001473789	False
SteCoe_10106	G0511	G0511A	1.0748368608716	G05	A	1.5633093986551057	2.638146259526706	2.7572429774243385	1.5698488402262487	-0.02207379535881915	1.1033665984795753	0.6822466436822885	0.8596745744128761	False
SteCoe_10184	G0511	G0511A	0.7796901259431429	G05	A	1.5633093986551057	2.3429995245982487	2.4527383509711447	1.5698488402262487	-0.022882573906286903	1.2725095354687577	0.7435213862500778	0.8596745744128761	False
SteCoe_10212	G0511	G0511A	3.8324337197351497	G05	A	1.5633093986551057	5.395743118390255	5.458513793264949	1.5698488402262487	-0.005783046724026853	1.7776121549690458	0.16868571214305378	0.646052001473789	False
SteCoe_10277	G0511	G0511A	5.2091297918507005	G05	A	1.5633093986551057	6.772439190505806	6.7231346831318195	1.5698488402262487	0.003653383534159928	1.2746146685800637	0.06558901238907947	0.646052001473789	False
SteCoe_10384	G0511	G0511A	0.802324808141424	G05	A	1.5633093986551057	2.3656342067965297	2.7021015456762987	1.5698488402262487	-0.06639401802187259	1.3357366109202082	0.6068250505145525	0.8363489305098405	False
SteCoe_10399	G0511	G0511A	0.6255221131555171	G05	A	1.5633093986551057	2.1888315118106227	2.214981255736095	1.5698488402262487	-0.005937978135260193	1.1009356472871288	0.5973769291210875	0.8363489305098405	False
SteCoe_10409	G0511	G0511A	1.31478227081785	G05	A	1.5633093986551057	2.8780916694729557	3.1781192637742786	1.5698488402262487	-0.049540479618079176	1.3202481614459127	0.7357134614837799	0.8596745744128761	False
SteCoe_10534	G0511	G0511A	1.16815108343173	G05	A	1.5633093986551057	2.7314604820868356	3.219550808487349	1.5698488402262487	-0.08201804744911179	0.9946509702338325	0.5425552534736692	0.8363489305098405	False
SteCoe_10589	G0511	G0511A	4.129081210864181	G05	A	1.5633093986551057	5.692390609519286	5.553909130835409	1.5698488402262487	0.012313514834303136	0.9815678997070388	0.09424627981190775	0.646052001473789	False
SteCoe_10712	G0511	G0511A	2.9818770082632704	G05	A	1.5633093986551057	4.545186406918376	4.3362851062636185	1.5698488402262487	0.02352102355389004	0.8314900108790063	0.34966315742856685	0.8363489305098405	False
SteCoe_10795	G0511	G0511A	1.53468793368832	G05	A	1.5633093986551057	3.0979973323434256	3.484892903797249	1.5698488402262487	-0.0587729033259177	0.7546332760034731	0.6039746710607707	0.8363489305098405	False
SteCoe_10822	G0511	G0511A	1.2209497372006899	G05	A	1.5633093986551057	2.7842591358557955	3.2166950865254282	1.5698488402262487	-0.07206119804360694	1.4793142731122977	0.750021574885055	0.8596745744128761	False
SteCoe_10939	G0511	G0511A	0.363814879961685	G05	A	1.5633093986551057	1.9271242786167906	2.251086871048556	1.5698488402262487	-0.07753619451657275	0.5877938330641285	0.13769389818269562	0.646052001473789	False
SteCoe_1109	G0511	G0511A	2.0005754104916798	G05	A	1.5633093986551057	3.5638848091467854	3.6130183896833783	1.5698488402262487	-0.006846069840345857	1.6930667978305818	0.7666647830556317	0.8596745744128761	False
SteCoe_11123	G0511	G0511A	1.08900297884652	G05	A	1.5633093986551057	2.6523123775016257	2.8642920333200186	1.5698488402262487	-0.03842574889048833	1.4405796205305128	0.6610645166798472	0.8596745744128761	False
SteCoe_11175	G0511	G0511A	1.2098015571924199	G05	A	1.5633093986551057	2.7731109558475255	3.095841111401179	1.5698488402262487	-0.054989400468037145	1.5334437252016062	0.6064265601301182	0.8363489305098405	False
SteCoe_11189	G0511	G0511A	0.531979200103818	G05	A	1.5633093986551057	2.095288598758924	2.3031090698537295	1.5698488402262487	-0.0472491317867483	0.7033368002610362	0.42869204717675724	0.8363489305098405	False
SteCoe_11234	G0511	G0511A	0.85421940950508	G05	A	1.5633093986551057	2.417528808160186	2.561086677354283	1.5698488402262487	-0.028834897897173598	1.2975535322739307	0.7816953115008154	0.8604012371644958	False
SteCoe_11248	G0511	G0511A	1.34185640272273	G05	A	1.5633093986551057	2.9051658013778354	3.109226702143679	1.5698488402262487	-0.03392876348631433	0.8193083812077335	0.3986590009026885	0.8363489305098405	False
SteCoe_11250	G0511	G0511A	0.592397481491561	G05	A	1.5633093986551057	2.1557068801466666	2.291111633090178	1.5698488402262487	-0.030449804178077446	1.3814254246173576	0.7218256560925052	0.8596745744128761	False
SteCoe_11312	G0511	G0511A	1.66326374554579	G05	A	1.5633093986551057	3.226573144200896	3.201971903978989	1.5698488402262487	0.003826875294102864	1.9448094755765324	0.17839743419106469	0.6510855262447616	False
SteCoe_1132	G0511	G0511A	0.544787315419677	G05	A	1.5633093986551057	2.1080967140747826	2.4030554493756626	1.5698488402262487	-0.06538434630750183	0.7949351310142766	0.7226306398424892	0.8596745744128761	False
SteCoe_11339	G0511	G0511A	0.614619050966083	G05	A	1.5633093986551057	2.177928449621189	2.3949380998056418	1.5698488402262487	-0.04745593334921467	1.1644878917527302	0.45800947155101923	0.8363489305098405	False
SteCoe_11403	G0511	G0511A	1.75375468078787	G05	A	1.5633093986551057	3.3170640794429755	3.4609588274846192	1.5698488402262487	-0.021229604859342333	1.1800132438075543	0.5792462951101991	0.8363489305098405	False
SteCoe_11450	G0511	G0511A	1.03121384300825	G05	A	1.5633093986551057	2.5945232416633557	2.8371430554051886	1.5698488402262487	-0.04466765822354997	1.6400296775944232	0.14525057497603375	0.646052001473789	False
SteCoe_11498	G0511	G0511A	1.34410770416444	G05	A	1.5633093986551057	2.9074171028195455	2.9977762281193088	1.5698488402262487	-0.01530163709058401	1.4873743786486355	0.6853895906474963	0.8596745744128761	False
SteCoe_11549	G0511	G0511A	0.7395434302571949	G05	A	1.5633093986551057	2.3028528289123007	2.553144000692807	1.5698488402262487	-0.051542696703296635	1.6207079875032329	0.15382995864733506	0.646052001473789	False
SteCoe_1181	G0511	G0511A	0.385932704970026	G05	A	1.5633093986551057	1.9492421036251317	2.0215008451495335	1.5698488402262487	-0.018197788790810594	0.8941951744369793	0.7932943925059297	0.8650109054136783	False
SteCoe_11861	G0511	G0511A	2.16720468693759	G05	A	1.5633093986551057	3.7305140855926955	3.8271757242543183	1.5698488402262487	-0.012789839368067353	1.2592093389787096	0.35276375211117034	0.8363489305098405	False
SteCoe_11898	G0511	G0511A	1.1153840035600802	G05	A	1.5633093986551057	2.6786934022151856	2.7683490601058685	1.5698488402262487	-0.016459511470832088	1.0272633034558332	0.36172390283775707	0.8363489305098405	False
SteCoe_1193	G0511	G0511A	1.4005644522720702	G05	A	1.5633093986551057	2.963873850927176	3.1013579584910484	1.5698488402262487	-0.022667576752859523	1.101051375439492	0.6124310084814478	0.8363489305098405	False
SteCoe_11941	G0511	G0511A	0.505903745828551	G05	A	1.5633093986551057	2.0692131444836566	2.260474775231197	1.5698488402262487	-0.04417446113763703	1.1208287595611657	0.707204375887269	0.8596745744128761	False
SteCoe_11982	G0511	G0511A	1.9343857803919	G05	A	1.5633093986551057	3.497695179047006	3.5301058128356986	1.5698488402262487	-0.004611774554533889	1.5444759904085006	0.0992479305678907	0.646052001473789	False
SteCoe_12068	G0511	G0511A	0.683435395816535	G05	A	1.5633093986551057	2.2467447944716405	2.463675214268866	1.5698488402262487	-0.04605330721988619	0.7513047776615556	0.21606212186325705	0.7349051764056362	False
SteCoe_12120	G0511	G0511A	1.27854743441808	G05	A	1.5633093986551057	2.8418568330731855	3.2401438088228485	1.5698488402262487	-0.06548617785503866	0.9939022200657733	0.4230361656420306	0.8363489305098405	False
SteCoe_12214	G0511	G0511A	1.27746132269351	G05	A	1.5633093986551057	2.8407707213486155	3.0538219131006787	1.5698488402262487	-0.036143497093750844	1.2460990420004774	0.5153572663142449	0.8363489305098405	False
SteCoe_12226	G0511	G0511A	1.4371468909951202	G05	A	1.5633093986551057	3.000456289650226	3.1078980055641487	1.5698488402262487	-0.017589306500786762	1.1952575471495595	0.6446006932149821	0.8503966928957548	False
SteCoe_12326	G0511	G0511A	1.6351587372696998	G05	A	1.5633093986551057	3.1984681359248057	3.246129229552709	1.5698488402262487	-0.007395511453239083	1.1476882112307443	0.07483334582965534	0.646052001473789	False
SteCoe_12330	G0511	G0511A	0.89568781927761	G05	A	1.5633093986551057	2.4589972179327155	2.6756760825337986	1.5698488402262487	-0.042199153075892205	1.450661259236727	0.8446693787663119	0.8872577508049495	False
SteCoe_12409	G0511	G0511A	1.20580230557856	G05	A	1.5633093986551057	2.7691117042336657	2.9746655167107985	1.5698488402262487	-0.03578721885793005	1.2718022638081186	0.691159645918038	0.8596745744128761	False
SteCoe_12413	G0511	G0511A	5.97972452316525	G05	A	1.5633093986551057	7.5430339218203555	7.538483655386808	1.5698488402262487	0.0003017114431789105	1.7204569707372215	0.13286665818939247	0.646052001473789	False
SteCoe_12414	G0511	G0511A	1.0950287490316999	G05	A	1.5633093986551057	2.6583381476868055	2.7531967540588087	1.5698488402262487	-0.017528965089258566	0.8754111542869115	0.30307588020436405	0.8363489305098405	False
SteCoe_12421	G0511	G0511A	0.8854381805311771	G05	A	1.5633093986551057	2.448747579186283	2.623254577352939	1.5698488402262487	-0.034405939268315956	1.06828631120256	0.36453563506455106	0.8363489305098405	False
SteCoe_12433	G0511	G0511A	0.6853637217829449	G05	A	1.5633093986551057	2.248673120438051	2.4361174745102745	1.5698488402262487	-0.0400112556310089	1.3891526275730803	0.7881831274622025	0.8623447784050355	False
SteCoe_12440	G0511	G0511A	1.4114654707221397	G05	A	1.5633093986551057	2.9747748693772453	3.1957682866902486	1.5698488402262487	-0.035814256820438976	1.1689048171253447	0.283152088704758	0.8363489305098405	False
SteCoe_12492	G0511	G0511A	2.06442767461585	G05	A	1.5633093986551057	3.6277370732709557	3.742131748862599	1.5698488402262487	-0.015521941889669414	1.436227058977597	0.12478940081128552	0.646052001473789	False
SteCoe_1257	G0511	G0511A	1.2005382724223401	G05	A	1.5633093986551057	2.7638476710774458	3.0047822943565086	1.5698488402262487	-0.041766350887950936	0.712278671570353	0.2876836732319292	0.8363489305098405	False
SteCoe_12631	G0511	G0511A	1.27888405369822	G05	A	1.5633093986551057	2.8421934523533254	3.1375445074389385	1.5698488402262487	-0.04939197287097738	1.0083765106740414	0.7012057090835933	0.8596745744128761	False
SteCoe_12683	G0511	G0511A	1.03549030202958	G05	A	1.5633093986551057	2.598799700684686	2.9200677476399086	1.5698488402262487	-0.05821267677895626	0.9994639761115778	0.6209165961566068	0.8363489305098405	False
SteCoe_12706	G0511	G0511A	0.458036412203836	G05	A	1.5633093986551057	2.0213458108589415	2.253154167468365	1.5698488402262487	-0.054230520010467846	0.8456567822255003	0.38015732348682135	0.8363489305098405	False
SteCoe_129	G0511	G0511A	1.5891990876760602	G05	A	1.5633093986551057	3.1525084863311656	3.5297857861732687	1.5698488402262487	-0.05645924654867146	0.7272816904460913	0.42296408061018487	0.8363489305098405	False
SteCoe_12904	G0511	G0511A	1.8124265500648502	G05	A	1.5633093986551057	3.3757359487199556	3.4323529764489287	1.5698488402262487	-0.008316141042116098	1.667652731294133	0.13576380685767278	0.646052001473789	False
SteCoe_13221	G0511	G0511A	1.23249987057498	G05	A	1.5633093986551057	2.7958092692300855	3.139288355571529	1.5698488402262487	-0.05787252511333791	1.1766843457085843	0.5701962304915741	0.8363489305098405	False
SteCoe_13226	G0511	G0511A	4.43511145181618	G05	A	1.5633093986551057	5.998420850471286	5.870339117209959	1.5698488402262487	0.01079150084845384	1.0606312446679838	0.6133983138980657	0.8363489305098405	False
SteCoe_13232	G0511	G0511A	0.922302935974438	G05	A	1.5633093986551057	2.485612334629544	2.5577915737260515	1.5698488402262487	-0.0143116118415433	1.4832799760705704	0.09404467881804895	0.646052001473789	False
SteCoe_13322	G0511	G0511A	0.619917173375645	G05	A	1.5633093986551057	2.1832265720307507	2.423026224429954	1.5698488402262487	-0.052059594424226446	1.3275021676368028	0.7217695303080072	0.8596745744128761	False
SteCoe_13350	G0511	G0511A	0.9210213083286128	G05	A	1.5633093986551057	2.4843307069837186	2.934024182911549	1.5698488402262487	-0.08299446696754162	1.2786799825442676	0.7807123122145396	0.8604012371644958	False
SteCoe_13393	G0511	G0511A	0.48276682465656295	G05	A	1.5633093986551057	2.0460762233116685	2.1124616052216356	1.5698488402262487	-0.01596363545245924	1.03918694855328	0.0424973016001895	0.646052001473789	False
SteCoe_13474	G0511	G0511A	2.5474736356778505	G05	A	1.5633093986551057	4.110783034332956	3.9688494160698182	1.5698488402262487	0.017566840958967385	1.451988200693692	0.07789079971780649	0.646052001473789	False
SteCoe_13492	G0511	G0511A	0.7329372767308101	G05	A	1.5633093986551057	2.2962466753859156	2.4014572747641196	1.5698488402262487	-0.022396174917502783	1.275448076817474	0.41998401411826314	0.8363489305098405	False
SteCoe_13523	G0511	G0511A	2.1967659302064697	G05	A	1.5633093986551057	3.7600753288615754	3.7119428763194886	1.5698488402262487	0.006441693692436661	1.8923174419637812	0.14865101421139199	0.646052001473789	False
SteCoe_13671	G0511	G0511A	0.9096235695037629	G05	A	1.5633093986551057	2.4729329681588688	2.817756999175389	1.5698488402262487	-0.06517562608006333	1.1932943786426087	0.6819968759881734	0.8596745744128761	False
SteCoe_13747	G0511	G0511A	2.6303225084208797	G05	A	1.5633093986551057	4.193631907075986	4.297480328681699	1.5698488402262487	-0.012230249550628687	1.5843666247406278	0.12660385676573727	0.646052001473789	False
SteCoe_13988	G0511	G0511A	1.54265480734581	G05	A	1.5633093986551057	3.1059642060009156	3.2739781898349385	1.5698488402262487	-0.026334717997404566	1.4406847474070952	0.13040935497156458	0.646052001473789	False
SteCoe_1400	G0511	G0511A	0.8334135255591669	G05	A	1.5633093986551057	2.3967229242142727	2.802245760057299	1.5698488402262487	-0.07800063060003681	1.2461618250751647	0.4714768182144641	0.8363489305098405	False
SteCoe_14002	G0511	G0511A	0.49709354248898496	G05	A	1.5633093986551057	2.0604029411440905	2.3330978703468936	1.5698488402262487	-0.062067799894239925	0.8080976809971238	0.3844648433918592	0.8363489305098405	False
SteCoe_14082	G0511	G0511A	1.3421968651524698	G05	A	1.5633093986551057	2.9055062638075757	3.0369309660203085	1.5698488402262487	-0.022116296248456863	1.2445970392834975	0.07591395591360828	0.646052001473789	False
SteCoe_14119	G0511	G0511A	0.502418020554034	G05	A	1.5633093986551057	2.0657274192091397	2.1876102030482096	1.5698488402262487	-0.028655798025829834	0.9380481864848882	0.7201904140091933	0.8596745744128761	False
SteCoe_1413	G0511	G0511A	1.561414946883	G05	A	1.5633093986551057	3.1247243455381057	3.2686711704168085	1.5698488402262487	-0.02251492567908228	1.4770550068203876	0.8857307210315624	0.907837768430259	False
SteCoe_1414	G0511	G0511A	1.31220408821378	G05	A	1.5633093986551057	2.8755134868688854	3.093339447459539	1.5698488402262487	-0.03649377241946772	1.5397438542050095	0.7412180085077402	0.8596745744128761	False
SteCoe_14144	G0511	G0511A	2.32580884767936	G05	A	1.5633093986551057	3.8891182463344656	3.9993408483561685	1.5698488402262487	-0.013972640372298924	1.3822090584992155	0.09058471871274285	0.646052001473789	False
SteCoe_14236	G0511	G0511A	1.5667475351521298	G05	A	1.5633093986551057	3.1300569338072357	3.0859667568492686	1.5698488402262487	0.007092987278063375	1.4240767541648855	0.08144887319745582	0.646052001473789	False
SteCoe_14256	G0511	G0511A	0.35703097874259004	G05	A	1.5633093986551057	1.9203403773976957	1.9587734736082958	1.5698488402262487	-0.009907699976537948	1.2008066235484973	0.48683860417955716	0.8363489305098405	False
SteCoe_14267	G0511	G0511A	0.514375206113716	G05	A	1.5633093986551057	2.0776846047688218	2.130409908800652	1.5698488402262487	-0.012529496155994451	1.1353208056367434	0.4368760296182155	0.8363489305098405	False
SteCoe_14396	G0511	G0511A	0.571301597036665	G05	A	1.5633093986551057	2.1346109956917707	3.3313665870265288	1.5698488402262487	-0.2189463043387742	0.37091214017751595	0.22454632150619822	0.7435308659145636	False
SteCoe_1446	G0511	G0511A	1.82134104579672	G05	A	1.5633093986551057	3.3846504444518257	3.759021348282938	1.5698488402262487	-0.05240594958629735	1.021713864304375	0.24792001823090948	0.7795387343501635	False
SteCoe_14507	G0511	G0511A	1.6099391882048601	G05	A	1.5633093986551057	3.173248586859966	3.562282998406599	1.5698488402262487	-0.057758531249057526	1.074925445370091	0.5519219315110997	0.8363489305098405	False
SteCoe_14524	G0511	G0511A	2.78574312249286	G05	A	1.5633093986551057	4.349052521147966	4.4648708678215385	1.5698488402262487	-0.013140384997958734	1.4432836161300813	0.06664302272174387	0.646052001473789	False
SteCoe_14602	G0511	G0511A	5.59883760244387	G05	A	1.5633093986551057	7.162147001098976	7.228531711527008	1.5698488402262487	-0.004613035406716993	1.5761622618165887	0.12429645900837738	0.646052001473789	False
SteCoe_14603	G0511	G0511A	1.2695846817066399	G05	A	1.5633093986551057	2.8328940803617453	3.024445869207959	1.5698488402262487	-0.03270286350039929	1.3565585953799957	0.7608684373980266	0.8596745744128761	False
SteCoe_14693	G0511	G0511A	5.508174235258401	G05	A	1.5633093986551057	7.071483633913506	6.722181627587759	1.5698488402262487	0.02532336400105817	0.6805406173302435	0.32678061525529317	0.8363489305098405	False
SteCoe_1471	G0511	G0511A	0.8434409914240659	G05	A	1.5633093986551057	2.4067503900791714	2.6134902615565085	1.5698488402262487	-0.041181267158971316	1.3249939506211685	0.6944656940016578	0.8596745744128761	False
SteCoe_14768	G0511	G0511A	1.7445554080766499	G05	A	1.5633093986551057	3.3078648067317555	3.534592756645699	1.5698488402262487	-0.03313545576481879	1.5939661434706898	0.16130020789399555	0.646052001473789	False
SteCoe_14777	G0511	G0511A	0.734183567322671	G05	A	1.5633093986551057	2.2974929659777765	2.4464679548518484	1.5698488402262487	-0.03140308096130335	1.0577726783974597	0.04149619477234702	0.646052001473789	False
SteCoe_14795	G0511	G0511A	1.6188426326766898	G05	A	1.5633093986551057	3.1821520313317952	3.279334967007349	1.5698488402262487	-0.015040336024901608	1.427538493584724	0.7754264661204142	0.8596745744128761	False
SteCoe_14810	G0511	G0511A	1.54170295443771	G05	A	1.5633093986551057	3.1050123530928158	3.3454468194230085	1.5698488402262487	-0.03727400792716248	1.3838610417103328	0.9736650483312574	0.9736650483312574	False
SteCoe_1500	G0511	G0511A	4.10340427644549	G05	A	1.5633093986551057	5.6667136751005955	5.679969739020649	1.5698488402262487	-0.0011682765294707958	1.4016400205534287	0.10279054148006969	0.646052001473789	False
SteCoe_1518	G0511	G0511A	0.603617552150719	G05	A	1.5633093986551057	2.1669269508058244	2.2888220730818256	1.5698488402262487	-0.02735681961046528	1.2669529919639315	0.5518556845997852	0.8363489305098405	False
SteCoe_1519	G0511	G0511A	0.650030854216009	G05	A	1.5633093986551057	2.213340252871115	2.2633387507810707	1.5698488402262487	-0.011168658255185577	1.4843745502925976	0.9121051833752543	0.9213183670457114	False
SteCoe_15300	G0511	G0511A	0.571301597036665	G05	A	1.5633093986551057	2.1346109956917707	3.3313665870265288	1.5698488402262487	-0.2189463043387742	0.37091214017751595	0.22454632150619822	0.7435308659145636	False
SteCoe_15383	G0511	G0511A	0.9461632450597159	G05	A	1.5633093986551057	2.5094726437148216	2.7455754176005387	1.5698488402262487	-0.044928756336934356	0.8207780260084426	0.3315877156112205	0.8363489305098405	False
SteCoe_1544	G0511	G0511A	1.40045084350111	G05	A	1.5633093986551057	2.9637602421562157	3.230731157393869	1.5698488402262487	-0.043098117023302976	0.9523940269710832	0.7589062865099255	0.8596745744128761	False
SteCoe_15483	G0511	G0511A	1.2514267320466699	G05	A	1.5633093986551057	2.8147361307017755	3.0133912842937187	1.5698488402262487	-0.03408558863706599	0.9084438016500291	0.24079267308117366	0.7698929726143271	False
SteCoe_15647	G0511	G0511A	0.601674983336143	G05	A	1.5633093986551057	2.164984381991249	2.5290257701148158	1.5698488402262487	-0.07755445265925387	0.861167544696907	0.6763744120051022	0.8596745744128761	False
SteCoe_15775	G0511	G0511A	2.9230767877905	G05	A	1.5633093986551057	4.486386186445605	4.505734656153649	1.5698488402262487	-0.0021517137110060327	1.9378958180146726	0.17055772838908032	0.646052001473789	False
SteCoe_15778	G0511	G0511A	2.7864464809040403	G05	A	1.5633093986551057	4.3497558795591456	4.180279710567318	1.5698488402262487	0.019868166691824386	1.5403694814888356	0.08069850925089264	0.646052001473789	False
SteCoe_15930	G0511	G0511A	3.22069589493837	G05	A	1.5633093986551057	4.784005293593475	4.614440137631038	1.5698488402262487	0.018041830130660737	0.9204347456477141	0.05380806251499787	0.646052001473789	False
SteCoe_15951	G0511	G0511A	0.8836706531395351	G05	A	1.5633093986551057	2.4469800517946405	2.4758657105070156	1.5698488402262487	-0.0058676749398847245	1.6197843776181053	0.7607748089934219	0.8596745744128761	False
SteCoe_16019	G0511	G0511A	0.673663285602291	G05	A	1.5633093986551057	2.2369726842573967	2.3586821665958846	1.5698488402262487	-0.026483599462629345	1.2415170993473303	0.9006084433864734	0.9168900304815958	False
SteCoe_16076	G0511	G0511A	0.8626473726101829	G05	A	1.5633093986551057	2.4259567712652883	2.6526464342767486	1.5698488402262487	-0.0446362225668831	1.011577419970788	0.27195844697440397	0.8241165059830423	False
SteCoe_16262	G0511	G0511A	1.50647976048957	G05	A	1.5633093986551057	3.0697891591446758	3.271393079618889	1.5698488402262487	-0.03179279712887151	1.3219437762033237	0.7346245871444119	0.8596745744128761	False
SteCoe_16278	G0511	G0511A	0.666522015788364	G05	A	1.5633093986551057	2.2298314144434697	2.3158964152187718	1.5698488402262487	-0.01893316186105602	0.9701900691690846	0.7722191180433476	0.8596745744128761	False
SteCoe_16425	G0511	G0511A	1.92587516760377	G05	A	1.5633093986551057	3.4891845662588756	3.628543934043079	1.5698488402262487	-0.019579191279674592	1.7167902153569747	0.6873414204479874	0.8596745744128761	False
SteCoe_16538	G0511	G0511A	3.99259359462957	G05	A	1.5633093986551057	5.5559029932846755	5.422679506181539	1.5698488402262487	0.012134853211661342	1.2230836786300352	0.09797391018884954	0.646052001473789	False
SteCoe_16618	G0511	G0511A	1.57092608327375	G05	A	1.5633093986551057	3.1342354819288554	3.4903605612480586	1.5698488402262487	-0.05375800682760102	0.7815167003952376	0.403736977680242	0.8363489305098405	False
SteCoe_16621	G0511	G0511A	0.7885987146124351	G05	A	1.5633093986551057	2.351908113267541	2.6321261710022386	1.5698488402262487	-0.056223140081339315	0.7848871338560663	0.5995115577223529	0.8363489305098405	False
SteCoe_16681	G0511	G0511A	3.29741883957127	G05	A	1.5633093986551057	4.8607282382263755	5.107881142352099	1.5698488402262487	-0.024793117544282917	1.0076592866179603	0.4165193007504588	0.8363489305098405	False
SteCoe_16778	G0511	G0511A	1.98104235730381	G05	A	1.5633093986551057	3.5443517559589157	3.8639700721924584	1.5698488402262487	-0.04314314680809408	0.7313196871568991	0.0865613591501183	0.646052001473789	False
SteCoe_16780	G0511	G0511A	0.850675003779217	G05	A	1.5633093986551057	2.4139844024343224	2.6048174651480087	1.5698488402262487	-0.03802362949339039	1.0017328184896892	0.5779303952168452	0.8363489305098405	False
SteCoe_16820	G0511	G0511A	1.12383908595171	G05	A	1.5633093986551057	2.6871484846068157	3.264799305012209	1.5698488402262487	-0.09705240046172645	1.0795561740591448	0.3666230724765128	0.8363489305098405	False
SteCoe_16833	G0511	G0511A	1.15569888599266	G05	A	1.5633093986551057	2.7190082846477654	2.802749305291929	1.5698488402262487	-0.015165645952429094	1.486469480232027	0.10595026755704384	0.646052001473789	False
SteCoe_16866	G0511	G0511A	0.8327466137746641	G05	A	1.5633093986551057	2.39605601242977	2.7129616028975287	1.5698488402262487	-0.06202867445925943	1.4335646629416536	0.06094367401830484	0.646052001473789	False
SteCoe_1689	G0511	G0511A	1.86212074924788	G05	A	1.5633093986551057	3.4254301479029854	3.603552347182319	1.5698488402262487	-0.025341107251850098	1.3537938982946247	0.10928081223546338	0.646052001473789	False
SteCoe_16964	G0511	G0511A	0.563386317438128	G05	A	1.5633093986551057	2.1266957160932334	2.3010270355729867	1.5698488402262487	-0.03937268190835792	1.111993935973631	0.5629294880323068	0.8363489305098405	False
SteCoe_17025	G0511	G0511A	1.97321331094675	G05	A	1.5633093986551057	3.5365227096018557	3.972610980494169	1.5698488402262487	-0.058074378335743373	1.2954383392222757	0.40088254245447213	0.8363489305098405	False
SteCoe_17051	G0511	G0511A	4.24267432263446	G05	A	1.5633093986551057	5.805983721289565	5.754702790529279	1.5698488402262487	0.004435803246447335	1.4384262117589468	0.10636284914158686	0.646052001473789	False
SteCoe_17279	G0511	G0511A	5.160719506675179	G05	A	1.5633093986551057	6.724028905330285	6.611374088733049	1.5698488402262487	0.008447799938808587	1.2568565799623375	0.08279696083918425	0.646052001473789	False
SteCoe_1731	G0511	G0511A	1.87181798407971	G05	A	1.5633093986551057	3.435127382734816	3.5663426017421087	1.5698488402262487	-0.018741095698219412	1.1713372244303735	0.7672137723751642	0.8596745744128761	False
SteCoe_17369	G0511	G0511A	0.7693437214103069	G05	A	1.5633093986551057	2.3326531200654124	2.3657963320640594	1.5698488402262487	-0.007054074399720433	1.3561479792051487	0.49808777182011055	0.8363489305098405	False
SteCoe_17394	G0511	G0511A	0.5665131162408901	G05	A	1.5633093986551057	2.129822514895996	2.281540335310893	1.5698488402262487	-0.03439250534736257	1.3022645169804647	0.5308030687533281	0.8363489305098405	False
SteCoe_17435	G0511	G0511A	1.61405212771278	G05	A	1.5633093986551057	3.1773615263678856	3.4268817897824184	1.5698488402262487	-0.03778180958359682	0.9130447850754104	0.2575524619007504	0.7998523661513987	False
SteCoe_1769	G0511	G0511A	0.696369662335228	G05	A	1.5633093986551057	2.259679060990334	2.4361721673237198	1.5698488402262487	-0.03758490159764964	1.2246588370765743	0.8514269394329039	0.8924810685879496	False
SteCoe_17784	G0511	G0511A	1.5460748507306998	G05	A	1.5633093986551057	3.1093842493858057	3.3057079728996284	1.5698488402262487	-0.03060341406033296	1.1495943401959672	0.36830856434843734	0.8363489305098405	False
SteCoe_17790	G0511	G0511A	4.44837335328105	G05	A	1.5633093986551057	6.0116827519361555	5.7968322859787	1.5698488402262487	0.018194537185040854	1.1732746839395602	0.07315832946448078	0.646052001473789	False
SteCoe_17828	G0511	G0511A	6.533612061392269	G05	A	1.5633093986551057	8.096921460047374	7.814796649809808	1.5698488402262487	0.01773063149370352	1.0370747688891295	0.06705546694597699	0.646052001473789	False
SteCoe_1788	G0511	G0511A	0.703234271451589	G05	A	1.5633093986551057	2.2665436701066946	2.387614257782548	1.5698488402262487	-0.02601342488839036	1.0461942853523418	0.7139136825822114	0.8596745744128761	False
SteCoe_17895	G0511	G0511A	1.370718533879	G05	A	1.5633093986551057	2.9340279325341054	2.9526629717166584	1.5698488402262487	-0.0031656221611867925	1.6850650256442614	0.8677189657162009	0.8964038902026868	False
SteCoe_18022	G0511	G0511A	0.385906126189557	G05	A	1.5633093986551057	1.9492155248446625	2.124232657884706	1.5698488402262487	-0.042965351512775384	0.6847268675925307	0.48566313799122685	0.8363489305098405	False
SteCoe_18155	G0511	G0511A	0.7949614472187059	G05	A	1.5633093986551057	2.3582708458738115	2.4685624155852026	1.5698488402262487	-0.022849674670148663	0.8611946343118853	0.34300686875153863	0.8363489305098405	False
SteCoe_18252	G0511	G0511A	6.49042860038625	G05	A	1.5633093986551057	8.053737999041356	7.651902608289638	1.5698488402262487	0.02558541869117721	0.5789417262105121	0.32728018100646405	0.8363489305098405	False
SteCoe_18254	G0511	G0511A	6.0250663858768	G05	A	1.5633093986551057	7.588375784531905	7.556393942155808	1.5698488402262487	0.002111741740103143	1.3450006993182198	0.17368014748393729	0.6465674266367407	False
SteCoe_18318	G0511	G0511A	0.6805092215943399	G05	A	1.5633093986551057	2.2438186202494457	2.437452365766951	1.5698488402262487	-0.04136349852335316	1.1297298406865113	0.5840562069872239	0.8363489305098405	False
SteCoe_18432	G0511	G0511A	1.0382547082020699	G05	A	1.5633093986551057	2.6015641068571753	2.9021714504126486	1.5698488402262487	-0.05461878399270188	0.8409615673123085	0.49517007069027597	0.8363489305098405	False
SteCoe_18433	G0511	G0511A	0.605197447649479	G05	A	1.5633093986551057	2.1685068463045845	2.4489302746266377	1.5698488402262487	-0.060731401636390625	0.7036466621817712	0.379458617728674	0.8363489305098405	False
SteCoe_18520	G0511	G0511A	0.8348162682260831	G05	A	1.5633093986551057	2.3981256668811888	2.5837722669095484	1.5698488402262487	-0.037264231924378416	1.147098757680286	0.06424821251842561	0.646052001473789	False
SteCoe_18594	G0511	G0511A	5.55239040734923	G05	A	1.5633093986551057	7.1156998060043355	6.888455283616959	1.5698488402262487	0.016226935572556698	0.7088152117256982	0.48773124616745733	0.8363489305098405	False
SteCoe_18642	G0511	G0511A	1.5401743526971499	G05	A	1.5633093986551057	3.1034837513522557	3.1266845260453984	1.5698488402262487	-0.003723940295049882	1.1444235759766959	0.6100623682236892	0.8363489305098405	False
SteCoe_1869	G0511	G0511A	0.744935360797372	G05	A	1.5633093986551057	2.3082447594524775	2.5063930327490858	1.5698488402262487	-0.041155385274787626	1.3646465353768367	0.7540520425819979	0.8596745744128761	False
SteCoe_18718	G0511	G0511A	1.17376392997795	G05	A	1.5633093986551057	2.7370733286330555	2.9249334139238785	1.5698488402262487	-0.03317906421389853	0.9116644120777425	0.4712459751556418	0.8363489305098405	False
SteCoe_1900	G0511	G0511A	0.395033151825824	G05	A	1.5633093986551057	1.9583425504809298	2.143948501965837	1.5698488402262487	-0.04524446196332278	1.095259665172233	0.8342948869003626	0.8819184850955207	False
SteCoe_19041	G0511	G0511A	0.590119670223551	G05	A	1.5633093986551057	2.1534290688786566	2.305364067929033	1.5698488402262487	-0.03407536398047737	0.8566061362459019	0.5548580344839706	0.8363489305098405	False
SteCoe_19212	G0511	G0511A	1.50628901248658	G05	A	1.5633093986551057	3.0695984111416856	3.2128513150076587	1.5698488402262487	-0.022802077232661925	1.3024398883672272	0.7432614422652899	0.8596745744128761	False
SteCoe_19325	G0511	G0511A	1.5110657516674297	G05	A	1.5633093986551057	3.0743751503225356	3.255265030590139	1.5698488402262487	-0.02857822484334658	0.8929806231747531	0.8960169331936305	0.9143029930547251	False
SteCoe_19359	G0511	G0511A	1.62204380708727	G05	A	1.5633093986551057	3.1853532057423757	3.5109862151902385	1.5698488402262487	-0.04862851014241317	1.0073948391323946	0.6216225645586511	0.8363489305098405	False
SteCoe_19404	G0511	G0511A	0.8836706531395351	G05	A	1.5633093986551057	2.4469800517946405	2.4758657105070156	1.5698488402262487	-0.0058676749398847245	1.6197843776181053	0.7607748089934219	0.8596745744128761	False
SteCoe_19513	G0511	G0511A	0.555984767324721	G05	A	1.5633093986551057	2.119294165979827	2.1107253140422686	1.5698488402262487	0.002025723989695061	1.2025277045621647	0.5000909959746676	0.8363489305098405	False
SteCoe_19562	G0511	G0511A	1.403716274998	G05	A	1.5633093986551057	2.9670256736531053	2.917984839862049	1.5698488402262487	0.008333176920998225	1.4634458917039108	0.12917989850724207	0.646052001473789	False
SteCoe_1958	G0511	G0511A	3.42325825573444	G05	A	1.5633093986551057	4.986567654389546	4.854972230922549	1.5698488402262487	0.013371426118324797	0.6862629632389019	0.37539948742750884	0.8363489305098405	False
SteCoe_19603	G0511	G0511A	2.8727213549674904	G05	A	1.5633093986551057	4.436030753622596	4.338933596709018	1.5698488402262487	0.011065248021196633	1.4539889896760776	0.08314223270776844	0.646052001473789	False
SteCoe_19728	G0511	G0511A	3.7753018662550897	G05	A	1.5633093986551057	5.338611264910195	5.350499214217709	1.5698488402262487	-0.001112155153670294	1.1285582475303793	0.5983469977879564	0.8363489305098405	False
SteCoe_19786	G0511	G0511A	0.512708788893665	G05	A	1.5633093986551057	2.0760181875487707	2.1679624046443156	1.5698488402262487	-0.021664617709298367	0.9571024515800072	0.4587203467478924	0.8363489305098405	False
SteCoe_20041	G0511	G0511A	1.4210099350539398	G05	A	1.5633093986551057	2.9843193337090455	3.042445508379109	1.5698488402262487	-0.009644672754466368	0.9492785000010477	0.04994898918366799	0.646052001473789	False
SteCoe_20099	G0511	G0511A	0.829129549984115	G05	A	1.5633093986551057	2.392438948639221	2.50803150813963	1.5698488402262487	-0.023588053538922807	1.0759019412215622	0.43175626398190314	0.8363489305098405	False
SteCoe_20175	G0511	G0511A	2.3053748720137004	G05	A	1.5633093986551057	3.868684270668806	3.9385892463820786	1.5698488402262487	-0.008953826910329442	1.4517656933780294	0.11414140699860287	0.646052001473789	False
SteCoe_20185	G0511	G0511A	1.24484505547293	G05	A	1.5633093986551057	2.8081544541280357	2.7371307730827588	1.5698488402262487	0.012807940103200225	1.4855144197714496	0.08645653386960532	0.646052001473789	False
SteCoe_20276	G0511	G0511A	0.8591655419969692	G05	A	1.5633093986551057	2.4224749406520747	2.3890621581953777	1.5698488402262487	0.006944305275064933	1.4701943501604853	0.527720237047675	0.8363489305098405	False
SteCoe_20317	G0511	G0511A	0.409141573341671	G05	A	1.5633093986551057	1.9724509719967767	2.1418357801581367	1.5698488402262487	-0.04116990826481466	1.1490857804853083	0.6312953551752734	0.8394885042224379	False
SteCoe_20455	G0511	G0511A	0.7816996812461491	G05	A	1.5633093986551057	2.3450090799012546	2.4686689199940557	1.5698488402262487	-0.025689262990896043	0.9783539844286697	0.30472155846812393	0.8363489305098405	False
SteCoe_20568	G0511	G0511A	0.8757643879825899	G05	A	1.5633093986551057	2.4390737866376955	2.5147858702076658	1.5698488402262487	-0.015283453471547082	1.5224824883000052	0.10729614733679305	0.646052001473789	False
SteCoe_2057	G0511	G0511A	0.7723771028652309	G05	A	1.5633093986551057	2.3356865015203363	2.52366772110861	1.5698488402262487	-0.03868440351865814	1.1808536604154296	0.507315760717527	0.8363489305098405	False
SteCoe_20680	G0511	G0511A	1.36950622432411	G05	A	1.5633093986551057	2.9328156229792155	3.3123508634997187	1.5698488402262487	-0.060772637741878306	1.1071411297344476	0.6435097136745671	0.8503966928957548	False
SteCoe_20685	G0511	G0511A	1.3346996864661298	G05	A	1.5633093986551057	2.8980090851212355	3.149875763911669	1.5698488402262487	-0.04164541572426076	1.1476049568930293	0.5296932241117311	0.8363489305098405	False
SteCoe_20717	G0511	G0511A	1.56245217975034	G05	A	1.5633093986551057	3.1257615784054456	3.3185527673176782	1.5698488402262487	-0.02991647808741387	1.6302363152489427	0.10259584167693081	0.646052001473789	False
SteCoe_20737	G0511	G0511A	1.29927850222634	G05	A	1.5633093986551057	2.8625879008814454	3.0271728488580085	1.5698488402262487	-0.027944250194516622	0.8470554079414578	0.8340357969255873	0.8819184850955207	False
SteCoe_20746	G0511	G0511A	0.560328738804917	G05	A	1.5633093986551057	2.1236381374600226	2.3145950859166877	1.5698488402262487	-0.04302544252313551	1.486782987883792	0.764913965410511	0.8596745744128761	False
SteCoe_20871	G0511	G0511A	0.7325987826784	G05	A	1.5633093986551057	2.2959081813335054	2.669597141444169	1.5698488402262487	-0.07525698510411102	1.3048627116113187	0.469464083190547	0.8363489305098405	False
SteCoe_2088	G0511	G0511A	0.9610330603468771	G05	A	1.5633093986551057	2.524342459001983	2.8043411371584486	1.5698488402262487	-0.052545562727390666	1.1002326690427902	0.42942648484620594	0.8363489305098405	False
SteCoe_20899	G0511	G0511A	1.08074916719761	G05	A	1.5633093986551057	2.6440585658527156	2.7164161849829984	1.5698488402262487	-0.0134983602187478	1.4481817985767824	0.6839319366377099	0.8596745744128761	False
SteCoe_20908	G0511	G0511A	0.8693752182130658	G05	A	1.5633093986551057	2.4326846168681717	2.6394023637992987	1.5698488402262487	-0.04075595464333374	1.1703935810670243	0.9041173950050663	0.9169547616684243	False
SteCoe_21132	G0511	G0511A	0.7261951264213629	G05	A	1.5633093986551057	2.2895045250764685	2.6610357021378483	1.5698488402262487	-0.07504861288046567	0.819929398746346	0.16526101796098575	0.646052001473789	False
SteCoe_21136	G0511	G0511A	0.732275515751854	G05	A	1.5633093986551057	2.2955849144069598	2.491365252741598	1.5698488402262487	-0.040898762572926184	0.8674649679622516	0.26407528966763166	0.810046900820956	False
SteCoe_21205	G0511	G0511A	0.799350503158781	G05	A	1.5633093986551057	2.3626599018138865	2.487152325939425	1.5698488402262487	-0.025669534876654337	1.478234457759584	0.9629009032211557	0.968713182315046	False
SteCoe_21257	G0511	G0511A	1.6641810196434	G05	A	1.5633093986551057	3.2274904182985056	3.668381905068859	1.5698488402262487	-0.06393556407306844	0.9663338099947092	0.47186367617274383	0.8363489305098405	False
SteCoe_21283	G0511	G0511A	1.4186281121401	G05	A	1.5633093986551057	2.9819375107952055	3.2070723953215188	1.5698488402262487	-0.036376559084807386	1.0186113894928883	0.39656821657737584	0.8363489305098405	False
SteCoe_21290	G0511	G0511A	1.26299374365611	G05	A	1.5633093986551057	2.8263031423112155	2.7751378730080587	1.5698488402262487	0.009134304755370247	1.8716101460542653	0.8825618626351769	0.907837768430259	False
SteCoe_21521	G0511	G0511A	1.0843452758857501	G05	A	1.5633093986551057	2.647654674540856	2.9082888538214187	1.5698488402262487	-0.04691087624452332	1.057469382392949	0.24945239499205232	0.7795387343501635	False
SteCoe_21541	G0511	G0511A	1.16185823761443	G05	A	1.5633093986551057	2.7251676362695356	3.0401166349507687	1.5698488402262487	-0.054628528944084424	0.7694045960585302	0.6172057597785443	0.8363489305098405	False
SteCoe_21677	G0511	G0511A	5.47293840359851	G05	A	1.5633093986551057	7.036247802253616	6.945421877005269	1.5698488402262487	0.006496071451543641	1.0241806625354286	0.4324213240230016	0.8363489305098405	False
SteCoe_21734	G0511	G0511A	1.7137385969003098	G05	A	1.5633093986551057	3.2770479955554155	3.5153660742148185	1.5698488402262487	-0.03508591735006882	1.4129319296568998	0.44909765068710195	0.8363489305098405	False
SteCoe_21873	G0511	G0511A	0.576856125670745	G05	A	1.5633093986551057	2.140165524325851	2.2708382290520275	1.5698488402262487	-0.029624256072353035	1.4761769433922813	0.7644581770357236	0.8596745744128761	False
SteCoe_21955	G0511	G0511A	5.84458140090827	G05	A	1.5633093986551057	7.407890799563376	7.519848308578369	1.5698488402262487	-0.007499964207837096	1.719230679536127	0.09142024625104136	0.646052001473789	False
SteCoe_22036	G0511	G0511A	1.80698080224376	G05	A	1.5633093986551057	3.3702902008988653	3.601264410922429	1.5698488402262487	-0.03313094752666973	0.9947450427585336	0.5138480101678143	0.8363489305098405	False
SteCoe_22169	G0511	G0511A	3.6765244593906496	G05	A	1.5633093986551057	5.239833858045755	5.184123893694819	1.5698488402262487	0.005344415785034612	1.443933433137725	0.05583225549636177	0.646052001473789	False
SteCoe_22217	G0511	G0511A	4.08371082980017	G05	A	1.5633093986551057	5.6470202284552755	5.550041374535349	1.5698488402262487	0.008661098541605298	1.1697017353476198	0.06609467517362441	0.646052001473789	False
SteCoe_22243	G0511	G0511A	0.707182264843778	G05	A	1.5633093986551057	2.2704916634988836	2.5203242553933287	1.5698488402262487	-0.05214823448115582	1.0419345544965086	0.5724962588166213	0.8363489305098405	False
SteCoe_22408	G0511	G0511A	0.611357494984064	G05	A	1.5633093986551057	2.1746668936391695	2.2356476338940645	1.5698488402262487	-0.01382684610682462	1.3303786472456862	0.5809263239341558	0.8363489305098405	False
SteCoe_22409	G0511	G0511A	2.71257923398976	G05	A	1.5633093986551057	4.2758886326448655	4.3638240708244185	1.5698488402262487	-0.01017805119193864	1.737218850779104	0.18261825855370678	0.6616603570786477	False
SteCoe_22466	G0511	G0511A	4.6578048292392005	G05	A	1.5633093986551057	6.221114227894306	6.236985319046099	1.5698488402262487	-0.0012739576443415337	1.9343299588997418	0.12172079781936875	0.646052001473789	False
SteCoe_22474	G0511	G0511A	0.7432317168899009	G05	A	1.5633093986551057	2.3065411155450066	2.5130772655987315	1.5698488402262487	-0.04285321652473074	1.0466256741410873	0.6919337339489541	0.8596745744128761	False
SteCoe_22503	G0511	G0511A	4.69620266565207	G05	A	1.5633093986551057	6.2595120643071755	6.09820527930983	1.5698488402262487	0.013053121423000016	0.626756087849713	0.19403555011360413	0.6903378293451056	False
SteCoe_22636	G0511	G0511A	1.39112573374645	G05	A	1.5633093986551057	2.9544351324015556	2.9508214205317085	1.5698488402262487	0.0006119483273003866	1.823178171981085	0.16305967024654291	0.646052001473789	False
SteCoe_22718	G0511	G0511A	0.990271879054425	G05	A	1.5633093986551057	2.553581277709531	2.6443518015631287	1.5698488402262487	-0.017462811173070983	1.5121599681539404	0.7710299223488424	0.8596745744128761	False
SteCoe_22753	G0511	G0511A	0.833359641869017	G05	A	1.5633093986551057	2.396669040524123	2.658191658589019	1.5698488402262487	-0.051736859555947645	0.6336119322557819	0.30213436259121407	0.8363489305098405	False
SteCoe_22793	G0511	G0511A	1.30995738329066	G05	A	1.5633093986551057	2.8732667819457656	3.0828859931986985	1.5698488402262487	-0.03519372641475751	1.4163871200028508	0.540311528740508	0.8363489305098405	False
SteCoe_22814	G0511	G0511A	3.30015172293741	G05	A	1.5633093986551057	4.863461121592516	4.874352855472689	1.5698488402262487	-0.0011184988649224606	0.9406879771666341	0.6472357140927535	0.8508758255635639	False
SteCoe_22818	G0511	G0511A	2.5270672857647996	G05	A	1.5633093986551057	4.090376684419905	4.115953769568009	1.5698488402262487	-0.003116750573415494	1.7373089459157964	0.07663672866832454	0.646052001473789	False
SteCoe_22874	G0511	G0511A	0.497066744169752	G05	A	1.5633093986551057	2.0603761428248575	2.2280811067393436	1.5698488402262487	-0.03910612935025258	0.5952212234996296	0.6397460139072322	0.8484695144658252	False
SteCoe_2298	G0511	G0511A	0.941237542457933	G05	A	1.5633093986551057	2.5045469411130385	2.686914489154559	1.5698488402262487	-0.03512836423637266	1.7152936944015154	0.1280128823726793	0.646052001473789	False
SteCoe_2303	G0511	G0511A	0.40528847403613893	G05	A	1.5633093986551057	1.9685978726912445	2.1648046354593626	1.5698488402262487	-0.047468583662302506	0.8730212911231416	0.6816027274738715	0.8596745744128761	False
SteCoe_23205	G0511	G0511A	0.6361348736036629	G05	A	1.5633093986551057	2.1994442722587686	2.361982539743317	1.5698488402262487	-0.035633207367676174	1.2356504902548051	0.8393359269961375	0.8853754504178666	False
SteCoe_23217	G0511	G0511A	0.9532483420394191	G05	A	1.5633093986551057	2.516557740694525	2.6075002417195288	1.5698488402262487	-0.017748140504483288	0.7184103763566528	0.2978984084698193	0.8363489305098405	False
SteCoe_23226	G0511	G0511A	1.48426665710792	G05	A	1.5633093986551057	3.0475760557630256	3.129690176355549	1.5698488402262487	-0.013292954764612955	1.2808365416664769	0.1042667863434096	0.646052001473789	False
SteCoe_23283	G0511	G0511A	0.897600951670918	G05	A	1.5633093986551057	2.4609103503260235	2.7291245976913485	1.5698488402262487	-0.05167869774514422	1.2562180543985315	0.5755567791532038	0.8363489305098405	False
SteCoe_23511	G0511	G0511A	0.8647046419644978	G05	A	1.5633093986551057	2.4280140406196034	2.716331810398689	1.5698488402262487	-0.05604556500065305	1.132826616620305	0.5674602880067534	0.8363489305098405	False
SteCoe_23521	G0511	G0511A	1.45820189847295	G05	A	1.5633093986551057	3.0215112971280558	3.170139505278299	1.5698488402262487	-0.02400461732959482	1.0099561672433806	0.4165324199284661	0.8363489305098405	False
SteCoe_23683	G0511	G0511A	1.21545688854442	G05	A	1.5633093986551057	2.7787662871995256	2.9451419684737488	1.5698488402262487	-0.0290667973424136	1.0006396909162354	0.5824492131028459	0.8363489305098405	False
SteCoe_2374	G0511	G0511A	1.60437439202193	G05	A	1.5633093986551057	3.1676837906770356	3.6056595476237687	1.5698488402262487	-0.06466167962727339	0.8069789523738192	0.3416889582814887	0.8363489305098405	False
SteCoe_23785	G0511	G0511A	1.39212361374484	G05	A	1.5633093986551057	2.9554330123999457	3.2393088929926384	1.5698488402262487	-0.04582529586028045	0.9554502771511983	0.6798635795889076	0.8596745744128761	False
SteCoe_23894	G0511	G0511A	0.619124851802042	G05	A	1.5633093986551057	2.1824342504571477	2.5772516672954886	1.5698488402262487	-0.08295030883566377	1.0595273548794748	0.5728417005677884	0.8363489305098405	False
SteCoe_24006	G0511	G0511A	2.03103575438375	G05	A	1.5633093986551057	3.5943451530388555	3.652759468077969	1.5698488402262487	-0.008060365910670601	1.7808102671776702	0.7829651258196912	0.8604012371644958	False
SteCoe_24015	G0511	G0511A	0.539195789302466	G05	A	1.5633093986551057	2.1025051879575716	2.2437181253377165	1.5698488402262487	-0.03249095299548193	0.871694381088762	0.3961977588787402	0.8363489305098405	False
SteCoe_24292	G0511	G0511A	0.834275406672509	G05	A	1.5633093986551057	2.3975848053276145	2.4958711022242115	1.5698488402262487	-0.02008525237652936	1.1314911060837665	0.6102568711717038	0.8363489305098405	False
SteCoe_24319	G0511	G0511A	2.8350784591764104	G05	A	1.5633093986551057	4.398387857831516	4.215502112773599	1.5698488402262487	0.02123149305157295	0.99703865090849	0.3220499549592651	0.8363489305098405	False
SteCoe_24328	G0511	G0511A	3.13367153307487	G05	A	1.5633093986551057	4.696980931729976	4.557644485572819	1.5698488402262487	0.015055870969844771	1.9915528972188008	0.14130405423405384	0.646052001473789	False
SteCoe_24354	G0511	G0511A	0.350398516690612	G05	A	1.5633093986551057	1.9137079153457177	2.1173502693902835	1.5698488402262487	-0.050518336553830354	0.927528092570602	0.41679042853741344	0.8363489305098405	False
SteCoe_24475	G0511	G0511A	1.66226939883358	G05	A	1.5633093986551057	3.2255787974886854	3.332434043105519	1.5698488402262487	-0.016293845134824653	1.4698838012682485	0.5913327835534895	0.8363489305098405	False
SteCoe_24536	G0511	G0511A	0.6707793802899	G05	A	1.5633093986551057	2.2340887789450057	2.501134455585867	1.5698488402262487	-0.056395583357817726	0.8656085355174635	0.4467085074745134	0.8363489305098405	False
SteCoe_24587	G0511	G0511A	0.9954091224528929	G05	A	1.5633093986551057	2.5587185211079984	2.9412858824387085	1.5698488402262487	-0.06955764636915737	0.8560696280771964	0.47838551846514676	0.8363489305098405	False
SteCoe_24694	G0511	G0511A	1.25657912050817	G05	A	1.5633093986551057	2.8198885191632757	2.783044716848699	1.5698488402262487	0.006575806057757207	1.6261638296814664	0.07564176185903433	0.646052001473789	False
SteCoe_24736	G0511	G0511A	4.81793965535997	G05	A	1.5633093986551057	6.3812490540150755	6.309191378950259	1.5698488402262487	0.005678106717055764	1.1407909432187446	0.06467456211985258	0.646052001473789	False
SteCoe_24761	G0511	G0511A	0.595513961125959	G05	A	1.5633093986551057	2.1588233597810644	2.4279798692961387	1.5698488402262487	-0.05868063138370656	0.9424141954590803	0.8435667764883432	0.8872577508049495	False
SteCoe_24921	G0511	G0511A	2.52178331732106	G05	A	1.5633093986551057	4.085092715976166	4.104776294330729	1.5698488402262487	-0.0024034057601887617	1.4192305960956766	0.805163159519682	0.8700356346466588	False
SteCoe_24932	G0511	G0511A	1.02348723296389	G05	A	1.5633093986551057	2.586796631618996	2.664935858466549	1.5698488402262487	-0.014878752296516942	1.1501857847656678	0.42545727045861936	0.8363489305098405	False
SteCoe_24963	G0511	G0511A	0.39073426694612196	G05	A	1.5633093986551057	1.9540436656012277	2.122352436171315	1.5698488402262487	-0.04128862023415766	0.6472239649216126	0.5329365370336652	0.8363489305098405	False
SteCoe_24973	G0511	G0511A	2.46535012085425	G05	A	1.5633093986551057	4.028659519509356	4.013555087399919	1.5698488402262487	0.0018781433781262836	1.232043747271088	0.39060051689022596	0.8363489305098405	False
SteCoe_25011	G0511	G0511A	1.8886452664212299	G05	A	1.5633093986551057	3.4519546650763355	3.787653746529399	1.5698488402262487	-0.04636978443680848	1.053126470371785	0.46370863220881187	0.8363489305098405	False
SteCoe_25192	G0511	G0511A	0.414985788104849	G05	A	1.5633093986551057	1.9782951867599547	1.9618000038816208	1.5698488402262487	0.00418649349323157	1.5491018392648286	0.6796240905659523	0.8596745744128761	False
SteCoe_25283	G0511	G0511A	1.19993335394929	G05	A	1.5633093986551057	2.7632427526043957	2.7293437305962387	1.5698488402262487	0.006171777560870261	1.161052077181459	0.3013935863217813	0.8363489305098405	False
SteCoe_2536	G0511	G0511A	0.35454222933259205	G05	A	1.5633093986551057	1.9178516279876976	2.116003415123181	1.5698488402262487	-0.049122188332942684	1.007351828842982	0.7696899339659085	0.8596745744128761	False
SteCoe_25377	G0511	G0511A	1.5087338729194297	G05	A	1.5633093986551057	3.072043271574535	3.217354006491549	1.5698488402262487	-0.023104079531400677	1.041217464846613	0.681529438482344	0.8596745744128761	False
SteCoe_25410	G0511	G0511A	5.6978203146025095	G05	A	1.5633093986551057	7.261129713257615	7.196009602750729	1.5698488402262487	0.004504356573141577	1.2712577367221793	0.1299934459447428	0.646052001473789	False
SteCoe_25453	G0511	G0511A	0.37550374365164	G05	A	1.5633093986551057	1.9388131423067456	2.1695955737712778	1.5698488402262487	-0.05617319196149552	1.2197233570056887	0.41399353668753336	0.8363489305098405	False
SteCoe_25469	G0511	G0511A	0.822962120799295	G05	A	1.5633093986551057	2.3862715194544006	2.4172735658323647	1.5698488402262487	-0.006453993004650507	1.347857060581903	0.8303448936429828	0.8819184850955207	False
SteCoe_25728	G0511	G0511A	0.339091029486598	G05	A	1.5633093986551057	1.9024004281417035	2.168021091520546	1.5698488402262487	-0.06525630382400363	1.1419283678882894	0.5706400631217153	0.8363489305098405	False
SteCoe_25983	G0511	G0511A	1.11691313750306	G05	A	1.5633093986551057	2.6802225361581655	2.8255649381722785	1.5698488402262487	-0.026398113383733175	1.3991278474704751	0.8284287910602469	0.8819184850955207	False
SteCoe_26159	G0511	G0511A	1.29165212933489	G05	A	1.5633093986551057	2.8549615279899956	2.894564420777309	1.5698488402262487	-0.006888027489606193	1.7940666865695925	0.8253262036992548	0.8819184850955207	False
SteCoe_26172	G0511	G0511A	2.4609353205937703	G05	A	1.5633093986551057	4.024244719248876	4.033699680698208	1.5698488402262487	-0.0011733713935026078	1.352939111080201	0.09930580877378528	0.646052001473789	False
SteCoe_26176	G0511	G0511A	0.760826547245113	G05	A	1.5633093986551057	2.3241359459002187	2.5131681686456346	1.5698488402262487	-0.039078010864976004	0.994775201902007	0.6682043381869017	0.8596745744128761	False
SteCoe_263	G0511	G0511A	0.8141181005822041	G05	A	1.5633093986551057	2.3774274992373097	2.573482222224989	1.5698488402262487	-0.03959973702161804	0.8439099236680674	0.33445101619883133	0.8363489305098405	False
SteCoe_26348	G0511	G0511A	0.6213188244374761	G05	A	1.5633093986551057	2.1846282230925818	2.2782219166044215	1.5698488402262487	-0.020971731199155644	0.8975407095117724	0.3469717290839581	0.8363489305098405	False
SteCoe_2635	G0511	G0511A	0.838743274135054	G05	A	1.5633093986551057	2.40205267279016	2.6059831906481286	1.5698488402262487	-0.04072065844152308	1.2680107641045897	0.7479131257797385	0.8596745744128761	False
SteCoe_26386	G0511	G0511A	0.674313060711256	G05	A	1.5633093986551057	2.237622459366362	2.4278789508055394	1.5698488402262487	-0.04077943070049732	0.7458821153518861	0.3565830536956832	0.8363489305098405	False
SteCoe_26550	G0511	G0511A	0.822962120799295	G05	A	1.5633093986551057	2.3862715194544006	2.4172735658323647	1.5698488402262487	-0.006453993004650507	1.347857060581903	0.8303448936429828	0.8819184850955207	False
SteCoe_26582	G0511	G0511A	5.77856884692273	G05	A	1.5633093986551057	7.341878245577836	7.1109132942846385	1.5698488402262487	0.015980646413958795	0.8788943608555654	0.0830170784447905	0.646052001473789	False
SteCoe_26799	G0511	G0511A	1.47748459107545	G05	A	1.5633093986551057	3.0407939897305556	3.136105123379049	1.5698488402262487	-0.015430255845721805	1.414019045693563	0.14212088672282308	0.646052001473789	False
SteCoe_26823	G0511	G0511A	1.4493121943280802	G05	A	1.5633093986551057	3.012621592983186	3.229416640306349	1.5698488402262487	-0.03473145136583258	0.80793645228905	0.1562200987636019	0.646052001473789	False
SteCoe_26872	G0511	G0511A	0.674320260876297	G05	A	1.5633093986551057	2.237629659531403	2.3545325749614587	1.5698488402262487	-0.02545705257361537	0.9751544055679134	0.27990005324352196	0.8363489305098405	False
SteCoe_26952	G0511	G0511A	0.837996079260837	G05	A	1.5633093986551057	2.4013054779159426	2.4463330781022097	1.5698488402262487	-0.009288563836997927	1.5539841889810673	0.13544469367460715	0.646052001473789	False
SteCoe_26954	G0511	G0511A	1.05076895720039	G05	A	1.5633093986551057	2.6140783558554954	2.7421568169270687	1.5698488402262487	-0.023912030920971775	1.3850320656680997	0.5261593492474169	0.8363489305098405	False
SteCoe_2697	G0511	G0511A	0.9396151329804621	G05	A	1.5633093986551057	2.5029245316355677	2.6516110359366887	1.5698488402262487	-0.02884576163108155	0.8699979537327562	0.5924520022814157	0.8363489305098405	False
SteCoe_27131	G0511	G0511A	0.7705570238267541	G05	A	1.5633093986551057	2.3338664224818597	2.51464602562426	1.5698488402262487	-0.03728558090286325	1.0265930712947497	0.6222436042993214	0.8363489305098405	False
SteCoe_27249	G0511	G0511A	1.4449900721916598	G05	A	1.5633093986551057	3.008299470846765	3.0813028586029088	1.5698488402262487	-0.01198820280974587	1.5873218413360022	0.1565400323688168	0.646052001473789	False
SteCoe_27269	G0511	G0511A	1.73238792278927	G05	A	1.5633093986551057	3.2956973214443757	3.6826520745767386	1.5698488402262487	-0.055450756500239895	1.1069966229720019	0.5481784186023533	0.8363489305098405	False
SteCoe_2758	G0511	G0511A	2.1724866299690904	G05	A	1.5633093986551057	3.735796028624196	3.838404927033559	1.5698488402262487	-0.013547158176826089	1.4828882228043878	0.16853504945210313	0.646052001473789	False
SteCoe_27736	G0511	G0511A	2.1827595528617	G05	A	1.5633093986551057	3.7460689515168055	3.805106381659349	1.5698488402262487	-0.007818310069316218	1.8820748676999903	0.7784393731925944	0.8604012371644958	False
SteCoe_27750	G0511	G0511A	1.75390076776734	G05	A	1.5633093986551057	3.317210166422446	3.5617523162561486	1.5698488402262487	-0.03554927802695047	1.9342161386111592	0.11523891205760645	0.646052001473789	False
SteCoe_27755	G0511	G0511A	1.38763778928467	G05	A	1.5633093986551057	2.950947187939776	3.4487473586421387	1.5698488402262487	-0.07778498912393225	0.8786224129916045	0.333471606541995	0.8363489305098405	False
SteCoe_27761	G0511	G0511A	4.3340479672161	G05	A	1.5633093986551057	5.897357365871206	5.780030295043089	1.5698488402262487	0.010047373114179104	0.9112637286161259	0.4287325140745133	0.8363489305098405	False
SteCoe_27833	G0511	G0511A	0.7442932872125079	G05	A	1.5633093986551057	2.3076026858676135	2.434694516084269	1.5698488402262487	-0.026799634186643922	0.8121042947339682	0.3369437407965207	0.8363489305098405	False
SteCoe_27870	G0511	G0511A	1.11773220135603	G05	A	1.5633093986551057	2.6810416000111355	3.050655815417669	1.5698488402262487	-0.06448599579098359	1.332883988837145	0.44347912390613775	0.8363489305098405	False
SteCoe_27875	G0511	G0511A	1.16037055480361	G05	A	1.5633093986551057	2.7236799534587157	2.9994239276101684	1.5698488402262487	-0.048180843801135576	1.8573429090026712	0.1342286955873634	0.646052001473789	False
SteCoe_27880	G0511	G0511A	1.0177428616670898	G05	A	1.5633093986551057	2.5810522603221955	2.7996077702897786	1.5698488402262487	-0.040618717541001284	1.6225586056776766	0.08071028127430716	0.646052001473789	False
SteCoe_27885	G0511	G0511A	1.33045700725896	G05	A	1.5633093986551057	2.8937664059140658	3.021672564861549	1.5698488402262487	-0.021622428965861237	1.1286089351209885	0.7257534765566085	0.8596745744128761	False
SteCoe_27897	G0511	G0511A	1.4187296274501002	G05	A	1.5633093986551057	2.982039026105206	3.073434338321529	1.5698488402262487	-0.015093008707334179	1.2556214976278481	0.7752161881514797	0.8596745744128761	False
SteCoe_279	G0511	G0511A	0.9743164581146451	G05	A	1.5633093986551057	2.5376258567697505	2.6855520429095487	1.5698488402262487	-0.028321108141631714	1.343898813398388	0.7306500374002397	0.8596745744128761	False
SteCoe_27982	G0511	G0511A	4.89754260376777	G05	A	1.5633093986551057	6.460852002422875	6.316148205800199	1.5698488402262487	0.011325334136689376	1.2780654338455615	0.12275101623088279	0.646052001473789	False
SteCoe_28050	G0511	G0511A	3.8260546110046296	G05	A	1.5633093986551057	5.389364009659735	5.291030362428609	1.5698488402262487	0.00920693036280631	1.5266942929705067	0.0323103530403475	0.646052001473789	False
SteCoe_28079	G0511	G0511A	0.11266922352529099	G05	A	1.5633093986551057	1.6759786221803967	1.9261011181089298	1.5698488402262487	-0.06943835616155536	0.7578594802750833	0.4263235684977117	0.8363489305098405	False
SteCoe_28176	G0511	G0511A	1.25247731346128	G05	A	1.5633093986551057	2.8157867121163855	3.085830776993619	1.5698488402262487	-0.04575763599988203	1.395309780806805	0.5536700775016961	0.8363489305098405	False
SteCoe_28344	G0511	G0511A	0.966652444753528	G05	A	1.5633093986551057	2.5299618434086337	2.6851426952226887	1.5698488402262487	-0.029756038573060195	0.9234515405801377	0.8335658527872607	0.8819184850955207	False
SteCoe_28657	G0511	G0511A	2.5704313519759	G05	A	1.5633093986551057	4.133740750631006	4.133998362190108	1.5698488402262487	-3.115864634660924e-05	1.826839375791245	0.15509694203639157	0.646052001473789	False
SteCoe_28696	G0511	G0511A	0.5426650308925209	G05	A	1.5633093986551057	2.1059744295476266	2.3853375834532966	1.5698488402262487	-0.062200789679497284	0.7072975253293302	0.44924278079056923	0.8363489305098405	False
SteCoe_28767	G0511	G0511A	0.38880532655287803	G05	A	1.5633093986551057	1.9521147252079838	2.106056146511295	1.5698488402262487	-0.03793369628078091	0.967555353869372	0.44491241609507315	0.8363489305098405	False
SteCoe_29058	G0511	G0511A	1.04683222359185	G05	A	1.5633093986551057	2.610141622246956	2.7695653810224483	1.5698488402262487	-0.02963428281105385	0.9528432753936453	0.862948539326864	0.8951748333266224	False
SteCoe_29140	G0511	G0511A	4.23127677240185	G05	A	1.5633093986551057	5.794586171056956	5.720358413844019	1.5698488402262487	0.006446210545404516	1.3662580359998096	0.08902761376311155	0.646052001473789	False
SteCoe_29233	G0511	G0511A	1.3599783231104698	G05	A	1.5633093986551057	2.9232877217655755	2.9607547504308087	1.5698488402262487	-0.006367565979048345	1.5201561430457482	0.1370662508040324	0.646052001473789	False
SteCoe_29247	G0511	G0511A	1.34112390062474	G05	A	1.5633093986551057	2.9044332992798454	2.9765722832801784	1.5698488402262487	-0.012266436919267583	1.677558809810073	0.08248425031758705	0.646052001473789	False
SteCoe_29604	G0511	G0511A	1.37075579194637	G05	A	1.5633093986551057	2.9340651906014754	3.198097096907869	1.5698488402262487	-0.04305690128981135	0.9667395057429223	0.7418778855600219	0.8596745744128761	False
SteCoe_29605	G0511	G0511A	1.7477827358545	G05	A	1.5633093986551057	3.3110921345096056	3.4945943846267786	1.5698488402262487	-0.02696307706815429	1.2292628468121136	0.6190524656804853	0.8363489305098405	False
SteCoe_29683	G0511	G0511A	1.9421270505044401	G05	A	1.5633093986551057	3.5054364491595456	3.639416545828679	1.5698488402262487	-0.018751973870297128	0.8143699836434958	0.4950831345788834	0.8363489305098405	False
SteCoe_29732	G0511	G0511A	3.3007136233743704	G05	A	1.5633093986551057	4.8640230220294765	4.752214974905899	1.5698488402262487	0.011627004984611472	1.2916214319035724	0.07764093189315635	0.646052001473789	False
SteCoe_29785	G0511	G0511A	0.455001775987299	G05	A	1.5633093986551057	2.0183111746424047	2.2441490663316825	1.5698488402262487	-0.052982990789766926	0.9598567292705958	0.3354356083101874	0.8363489305098405	False
SteCoe_29839	G0511	G0511A	6.0794716602652095	G05	A	1.5633093986551057	7.642781058920315	7.380878877717919	1.5698488402262487	0.01743264838973723	0.6775512520299124	0.26968095694019156	0.8221980394518035	False
SteCoe_3011	G0511	G0511A	1.20844546735922	G05	A	1.5633093986551057	2.7717548660143256	2.8573027781702285	1.5698488402262487	-0.015197554824169087	1.176839796791913	0.08150380510386235	0.646052001473789	False
SteCoe_30221	G0511	G0511A	0.724499691819261	G05	A	1.5633093986551057	2.287809090474367	2.1413884048179828	1.5698488402262487	0.03305806205571323	1.2315246799710227	0.5331139817871848	0.8363489305098405	False
SteCoe_30232	G0511	G0511A	0.544917225171765	G05	A	1.5633093986551057	2.1082266238268708	2.1121262202335926	1.5698488402262487	-0.0009239977202877721	1.4193472318864313	0.5873695139438249	0.8363489305098405	False
SteCoe_30322	G0511	G0511A	1.0290229082742401	G05	A	1.5633093986551057	2.592332306929346	2.6260258300729586	1.5698488402262487	-0.006456728775416735	1.689639838794151	0.1423583692453001	0.646052001473789	False
SteCoe_30345	G0511	G0511A	0.9917590893384929	G05	A	1.5633093986551057	2.5550684879935988	2.8902736413296286	1.5698488402262487	-0.06155814370798602	0.8300941105236326	0.18404670554870955	0.6620385091680199	False
SteCoe_30346	G0511	G0511A	0.967167232172573	G05	A	1.5633093986551057	2.5304766308276787	2.7147645368868387	1.5698488402262487	-0.035134305586078295	0.8154656010981168	0.17242335271523723	0.6465674266367407	False
SteCoe_30356	G0511	G0511A	4.0574946485319	G05	A	1.5633093986551057	5.620804047187006	5.563868287533249	1.5698488402262487	0.005090516552461974	1.6493281599758018	0.05901121151423772	0.646052001473789	False
SteCoe_30373	G0511	G0511A	5.52502172595824	G05	A	1.5633093986551057	7.088331124613346	6.782001562471789	1.5698488402262487	0.022085235376277896	0.8538217041469529	0.05072738223670452	0.646052001473789	False
SteCoe_30392	G0511	G0511A	1.25742662172517	G05	A	1.5633093986551057	2.8207360203802754	3.1088731371516287	1.5698488402262487	-0.0485929357427135	0.698619742554037	0.19467526787531975	0.6903378293451056	False
SteCoe_30439	G0511	G0511A	1.09812279572277	G05	A	1.5633093986551057	2.6614321943778756	2.7153194539939687	1.5698488402262487	-0.010022270534368258	1.2112199311494471	0.7565547390455089	0.8596745744128761	False
SteCoe_30481	G0511	G0511A	1.370718533879	G05	A	1.5633093986551057	2.9340279325341054	2.9526629717166584	1.5698488402262487	-0.0031656221611867925	1.6850650256442614	0.8677189657162009	0.8964038902026868	False
SteCoe_30545	G0511	G0511A	1.3787175132513898	G05	A	1.5633093986551057	2.9420269119064955	3.321432123019699	1.5698488402262487	-0.060574390124940654	0.9864894095047237	0.4471936390879162	0.8363489305098405	False
SteCoe_30596	G0511	G0511A	2.27894578054767	G05	A	1.5633093986551057	3.8422551792027755	4.048250551595479	1.5698488402262487	-0.026106738835339982	1.0691149098523745	0.44905535661456575	0.8363489305098405	False
SteCoe_30657	G0511	G0511A	1.17499846250315	G05	A	1.5633093986551057	2.7383078611582556	3.032283593255869	1.5698488402262487	-0.05094377836655567	1.1711577750424473	0.08320365039261579	0.646052001473789	False
SteCoe_30745	G0511	G0511A	1.5526585874420902	G05	A	1.5633093986551057	3.115967986097196	3.3333023838504685	1.5698488402262487	-0.03369906753576472	0.849902491847259	0.3207135830256537	0.8363489305098405	False
SteCoe_30785	G0511	G0511A	1.19107122152003	G05	A	1.5633093986551057	2.7543806201751355	3.018768089450429	1.5698488402262487	-0.04579606079339001	1.1416044618312633	0.5291376636155474	0.8363489305098405	False
SteCoe_3089	G0511	G0511A	6.54319156262602	G05	A	1.5633093986551057	8.106500961281125	8.137056586108539	1.5698488402262487	-0.0018810919183356264	1.7524339829411724	0.09016277134145523	0.646052001473789	False
SteCoe_30951	G0511	G0511A	0.7503447986805228	G05	A	1.5633093986551057	2.3136541973356284	2.5542452492404975	1.5698488402262487	-0.04942399787532395	1.8380742615893753	0.1758663400451935	0.6465674266367407	False
SteCoe_31002	G0511	G0511A	1.22187346544538	G05	A	1.5633093986551057	2.7851828641004857	3.0867941018680085	1.5698488402262487	-0.051364513095935926	0.8943024274612036	0.30373447889177746	0.8363489305098405	False
SteCoe_31042	G0511	G0511A	0.407012540482452	G05	A	1.5633093986551057	1.9703219391375577	2.1689019051151925	1.5698488402262487	-0.04797516960899809	0.9766264790020599	0.4485095171679334	0.8363489305098405	False
SteCoe_31137	G0511	G0511A	0.576856125670745	G05	A	1.5633093986551057	2.140165524325851	2.2708382290520275	1.5698488402262487	-0.029624256072353035	1.4761769433922813	0.7644581770357236	0.8596745744128761	False
SteCoe_31299	G0511	G0511A	0.9179120440536921	G05	A	1.5633093986551057	2.4812214427087977	2.547282795813009	1.5698488402262487	-0.013137376438531294	1.119467619712498	0.4348213605038993	0.8363489305098405	False
SteCoe_31357	G0511	G0511A	0.48199318274683706	G05	A	1.5633093986551057	2.0453025814019425	2.0858325677460208	1.5698488402262487	-0.009810859456495253	1.8342811719066414	0.8943873065481216	0.9143029930547251	False
SteCoe_31371	G0511	G0511A	0.620988998138422	G05	A	1.5633093986551057	2.184298396793528	2.269565652153501	1.5698488402262487	-0.019144557270474344	1.1914560819617608	0.7616089545758058	0.8596745744128761	False
SteCoe_31595	G0511	G0511A	1.4702141197193999	G05	A	1.5633093986551057	3.0335235183745057	3.0578640251505487	1.5698488402262487	-0.0039958887202828025	1.4681096243593224	0.6282248373642725	0.8390736177749267	False
SteCoe_31651	G0511	G0511A	2.37676367470673	G05	A	1.5633093986551057	3.9400730733618357	3.936249616082108	1.5698488402262487	0.0004854368504799642	1.10595391124807	0.39961616593522326	0.8363489305098405	False
SteCoe_31663	G0511	G0511A	2.12975055568948	G05	A	1.5633093986551057	3.6930599543445854	3.7849035471383887	1.5698488402262487	-0.012281899045855136	1.7242674315243671	0.7940800111697567	0.8650109054136783	False
SteCoe_31714	G0511	G0511A	1.02137327764637	G05	A	1.5633093986551057	2.5846826763014756	2.759115002290069	1.5698488402262487	-0.032642015375583644	1.356800449937124	0.7055426861678	0.8596745744128761	False
SteCoe_31799	G0511	G0511A	4.15280259768636	G05	A	1.5633093986551057	5.716111996341466	5.620881016643579	1.5698488402262487	0.008400021027516956	1.4976063822612038	0.06262851566251808	0.646052001473789	False
SteCoe_31860	G0511	G0511A	0.8113761368898229	G05	A	1.5633093986551057	2.374685535544929	2.706032445463909	1.5698488402262487	-0.06521655229782843	1.1624060697353467	0.7399088741313665	0.8596745744128761	False
SteCoe_31891	G0511	G0511A	1.64746808773646	G05	A	1.5633093986551057	3.2107774863915655	3.276697747799539	1.5698488402262487	-0.01016115808204592	1.1996744422600552	0.6055082818715065	0.8363489305098405	False
SteCoe_31982	G0511	G0511A	0.715651928705453	G05	A	1.5633093986551057	2.278961327360559	2.3040927514900877	1.5698488402262487	-0.005483553913426958	0.9603763532586597	0.38427313001247443	0.8363489305098405	False
SteCoe_31996	G0511	G0511A	1.6870157958654801	G05	A	1.5633093986551057	3.2503251945205855	3.276501701871769	1.5698488402262487	-0.004010602359571095	1.721643909191784	0.11414379181022066	0.646052001473789	False
SteCoe_32054	G0511	G0511A	1.5576139674671499	G05	A	1.5633093986551057	3.1209233661222555	3.4589246338790387	1.5698488402262487	-0.051369160466429725	0.838566334908589	0.48187202632408055	0.8363489305098405	False
SteCoe_32329	G0511	G0511A	1.11436295391794	G05	A	1.5633093986551057	2.6776723525730457	2.9016498722023187	1.5698488402262487	-0.040144216556392005	1.4910334052097034	0.8031743888235764	0.8700356346466588	False
SteCoe_32369	G0511	G0511A	4.105155704545401	G05	A	1.5633093986551057	5.668465103200506	5.6329165594909085	1.5698488402262487	0.0031455042198027883	0.940136430640689	0.06980412318056911	0.646052001473789	False
SteCoe_32386	G0511	G0511A	1.19092247958384	G05	A	1.5633093986551057	2.7542318782389454	3.075004575917209	1.5698488402262487	-0.05502825287685106	0.8454617520441513	0.19642066534934652	0.6916220610892484	False
SteCoe_32400	G0511	G0511A	1.4055049404016102	G05	A	1.5633093986551057	2.968814339056716	3.085786153153059	1.5698488402262487	-0.019319493374805805	1.8324974873862045	0.16947576863096392	0.646052001473789	False
SteCoe_32502	G0511	G0511A	1.0992508443439002	G05	A	1.5633093986551057	2.662560242999006	2.8138760992621785	1.5698488402262487	-0.02763035061605324	1.1272333249983015	0.583655790441663	0.8363489305098405	False
SteCoe_32726	G0511	G0511A	1.6707267439567102	G05	A	1.5633093986551057	3.234036142611816	3.859015418195929	1.5698488402262487	-0.08811148068306746	0.5208151183861551	0.19936321758029052	0.6970741873436732	False
SteCoe_32780	G0511	G0511A	2.5797387682671697	G05	A	1.5633093986551057	4.143048166922275	4.298898415058049	1.5698488402262487	-0.018461411313409865	1.3039548448661875	0.09943758475381263	0.646052001473789	False
SteCoe_3284	G0511	G0511A	1.02537564839933	G05	A	1.5633093986551057	2.588685047054436	2.7549308689983887	1.5698488402262487	-0.03111110988432602	1.2614133228287783	0.5900081228941745	0.8363489305098405	False
SteCoe_32909	G0511	G0511A	1.65514149501876	G05	A	1.5633093986551057	3.2184508936738654	3.1893248970961086	1.5698488402262487	0.004545414435335132	0.8580954379985618	0.23029377701625878	0.7477070682346064	False
SteCoe_32933	G0511	G0511A	2.27352167993374	G05	A	1.5633093986551057	3.8368310785888458	3.941806412823209	1.5698488402262487	-0.013495336985463142	1.288973810500669	0.61999246158119	0.8363489305098405	False
SteCoe_33028	G0511	G0511A	0.7288976885520759	G05	A	1.5633093986551057	2.2922070872071814	2.3931690098596508	1.5698488402262487	-0.02154830702185769	0.9936911261744986	0.8007072978881271	0.8700356346466588	False
SteCoe_33141	G0511	G0511A	5.14133813450463	G05	A	1.5633093986551057	6.7046475331597355	6.7155488047485985	1.5698488402262487	-0.0008123034353878963	1.6480943164989754	0.10748855415230962	0.646052001473789	False
SteCoe_33174	G0511	G0511A	1.2892328058496398	G05	A	1.5633093986551057	2.8525422045047453	3.0947688801167788	1.5698488402262487	-0.04072877173658864	0.8301287513008483	0.48811714507593595	0.8363489305098405	False
SteCoe_33401	G0511	G0511A	0.352829527859914	G05	A	1.5633093986551057	1.9161389265150197	2.044476172534462	1.5698488402262487	-0.03240336230860759	1.0735523513405858	0.6014137532961421	0.8363489305098405	False
SteCoe_33440	G0511	G0511A	1.18205506235676	G05	A	1.5633093986551057	2.7453644610118655	2.9092360460762587	1.5698488402262487	-0.028980223246359814	0.9154212263734699	0.8056529976828061	0.8700356346466588	False
SteCoe_33442	G0511	G0511A	2.5732481299404104	G05	A	1.5633093986551057	4.136557528595516	3.991491150736689	1.5698488402262487	0.017847626605349685	1.478153392263069	0.0690846741913932	0.646052001473789	False
SteCoe_33541	G0511	G0511A	1.20442075276528	G05	A	1.5633093986551057	2.767730151420386	2.8575200734236486	1.5698488402262487	-0.015961942742867455	1.181357173114969	0.3955525871022065	0.8363489305098405	False
SteCoe_33566	G0511	G0511A	0.670775785390744	G05	A	1.5633093986551057	2.2340851840458495	2.477450545416598	1.5698488402262487	-0.051653086242967855	0.7912464094256155	0.8619215409204796	0.8951748333266224	False
SteCoe_33576	G0511	G0511A	1.34087344402757	G05	A	1.5633093986551057	2.9041828426826757	3.3233081223549386	1.5698488402262487	-0.0673024307903964	0.8360950192719425	0.14558594944685313	0.646052001473789	False
SteCoe_33665	G0511	G0511A	0.675430656913667	G05	A	1.5633093986551057	2.2387400555687726	2.524458952508249	1.5698488402262487	-0.059984665023438806	0.9471497752309155	0.3932628620254636	0.8363489305098405	False
SteCoe_33671	G0511	G0511A	1.0090929605957502	G05	A	1.5633093986551057	2.572402359250856	2.7123392276816887	1.5698488402262487	-0.026479415526551236	1.3470191623259598	0.5490138301660008	0.8363489305098405	False
SteCoe_33754	G0511	G0511A	5.24996791077187	G05	A	1.5633093986551057	6.813277309426976	6.794042432642558	1.5698488402262487	0.0014135683697465654	1.6721051999625487	0.15452010594979845	0.646052001473789	False
SteCoe_33813	G0511	G0511A	1.1165620450201899	G05	A	1.5633093986551057	2.6798714436752955	2.9000386577304784	1.5698488402262487	-0.03945712566224232	1.0091807225117637	0.507342665378162	0.8363489305098405	False
SteCoe_33859	G0511	G0511A	3.1532768933422406	G05	A	1.5633093986551057	4.716586291997347	4.527833695522079	1.5698488402262487	0.020418003155427366	0.9335877689521617	0.2916892082597855	0.8363489305098405	False
SteCoe_33899	G0511	G0511A	1.5541564977550302	G05	A	1.5633093986551057	3.1174658964101356	3.232416338542519	1.5698488402262487	-0.018102767559946813	1.7787949716179883	0.15498815884262496	0.646052001473789	False
SteCoe_33900	G0511	G0511A	0.65790015855737	G05	A	1.5633093986551057	2.2212095572124757	2.3450248741811257	1.5698488402262487	-0.027115409606961842	1.7127644071482893	0.859612106534678	0.8951748333266224	False
SteCoe_33970	G0511	G0511A	2.7251525602336297	G05	A	1.5633093986551057	4.288461958888735	4.408330894600759	1.5698488402262487	-0.013783119562739454	1.333374697885247	0.7100021449544393	0.8596745744128761	False
SteCoe_34009	G0511	G0511A	0.936700987948946	G05	A	1.5633093986551057	2.5000103866040515	2.570742207165619	1.5698488402262487	-0.013948978825840211	1.4381633796880307	0.6130456147702521	0.8363489305098405	False
SteCoe_34185	G0511	G0511A	1.26832989896776	G05	A	1.5633093986551057	2.831639297622866	3.0829662966198086	1.5698488402262487	-0.04249260495773149	1.1224507929310177	0.7635332356732082	0.8596745744128761	False
SteCoe_34402	G0511	G0511A	7.461608650868441	G05	A	1.5633093986551057	9.024918049523546	8.890234260294818	1.5698488402262487	0.007517870174897391	1.1882420135378744	0.06302971988500562	0.646052001473789	False
SteCoe_34484	G0511	G0511A	1.44736212550194	G05	A	1.5633093986551057	3.0106715241570456	3.108579744156829	1.5698488402262487	-0.016000032635816445	1.104695925875177	0.4414229424834133	0.8363489305098405	False
SteCoe_34507	G0511	G0511A	0.5859509807660911	G05	A	1.5633093986551057	2.1492603794211966	2.3662028675682847	1.5698488402262487	-0.04804434811682421	1.2213331416068007	0.675122399758945	0.8596745744128761	False
SteCoe_34516	G0511	G0511A	1.24921622170107	G05	A	1.5633093986551057	2.8125256203561757	3.0412741545003987	1.5698488402262487	-0.03907693172676506	0.9248934302614991	0.3411390420443646	0.8363489305098405	False
SteCoe_34678	G0511	G0511A	0.7868002655164741	G05	A	1.5633093986551057	2.3501096641715797	2.568023098356601	1.5698488402262487	-0.04430816423772221	0.6054047484486693	0.3528195291207199	0.8363489305098405	False
SteCoe_34725	G0511	G0511A	3.6168236335167	G05	A	1.5633093986551057	5.180133032171806	4.850583887741909	1.5698488402262487	0.032853997083264544	0.633024704886632	0.43690176311113516	0.8363489305098405	False
SteCoe_34758	G0511	G0511A	2.1093494304963403	G05	A	1.5633093986551057	3.672658829151446	3.8358111331990585	1.5698488402262487	-0.02172910125041484	1.083891538385882	0.06187607910418959	0.646052001473789	False
SteCoe_34759	G0511	G0511A	1.45843397105031	G05	A	1.5633093986551057	3.0217433697054155	3.0367869769952387	1.5698488402262487	-0.00248304562805659	1.3656839083515124	0.38900755395493114	0.8363489305098405	False
SteCoe_34843	G0511	G0511A	1.30663597581996	G05	A	1.5633093986551057	2.8699453744750656	3.039022177897749	1.5698488402262487	-0.02861359483261822	1.1535689104794007	0.60883605630485	0.8363489305098405	False
SteCoe_34973	G0511	G0511A	5.480550982753299	G05	A	1.5633093986551057	7.043860381408405	6.952151314802049	1.5698488402262487	0.006552514287422814	0.7932231898034942	0.4319475343075668	0.8363489305098405	False
SteCoe_34994	G0511	G0511A	1.39556155846979	G05	A	1.5633093986551057	2.958870957124896	3.1687313122619285	1.5698488402262487	-0.034248364353783825	0.7532969876762322	0.38937420523431865	0.8363489305098405	False
SteCoe_34996	G0511	G0511A	1.0339236960896399	G05	A	1.5633093986551057	2.5972330947447455	2.8376223271306587	1.5698488402262487	-0.04423102616830276	0.9241843387542843	0.26365549552410883	0.810046900820956	False
SteCoe_35029	G0511	G0511A	2.2144467816452003	G05	A	1.5633093986551057	3.777756180300306	3.800823853174929	1.5698488402262487	-0.003043798808316521	1.4832257314589106	0.07475543087316261	0.646052001473789	False
SteCoe_35107	G0511	G0511A	4.49497263812901	G05	A	1.5633093986551057	6.0582820367841155	5.825384624265859	1.5698488402262487	0.019598110512608305	1.148740354321178	0.10022793247830698	0.646052001473789	False
SteCoe_35161	G0511	G0511A	1.39333232577504	G05	A	1.5633093986551057	2.9566417244301455	3.350852077851669	1.5698488402262487	-0.062498730205476034	1.1763824671945458	0.8860496619879328	0.907837768430259	False
SteCoe_35182	G0511	G0511A	0.8533337481214119	G05	A	1.5633093986551057	2.4166431467765177	2.5610580545013817	1.5698488402262487	-0.029012369743645742	1.0809226365372422	0.32496306597580255	0.8363489305098405	False
SteCoe_35192	G0511	G0511A	0.7430135559544571	G05	A	1.5633093986551057	2.3063229546095627	2.480234760273791	1.5698488402262487	-0.03633337693254291	0.8138087887184163	0.5351957450703784	0.8363489305098405	False
SteCoe_35204	G0511	G0511A	1.68099577492549	G05	A	1.5633093986551057	3.244305173580596	3.530456576026589	1.5698488402262487	-0.042237854705751816	1.0108157977660266	0.2928070258437919	0.8363489305098405	False
SteCoe_35263	G0511	G0511A	0.757271013914625	G05	A	1.5633093986551057	2.320580412569731	2.4140599176973456	1.5698488402262487	-0.01974373946211488	1.133989643897771	0.2954650981594693	0.8363489305098405	False
SteCoe_35402	G0511	G0511A	2.2651257626776298	G05	A	1.5633093986551057	3.8284351613327354	3.5555201514671286	1.5698488402262487	0.03696054462741897	1.2784071147044405	0.13809302846371685	0.646052001473789	False
SteCoe_35535	G0511	G0511A	1.63187243331976	G05	A	1.5633093986551057	3.1951818319748657	3.3010899990268885	1.5698488402262487	-0.016302914934471155	1.6314978651818368	0.5758448757579493	0.8363489305098405	False
SteCoe_35572	G0511	G0511A	1.6295491937048998	G05	A	1.5633093986551057	3.1928585923600057	3.329642393881219	1.5698488402262487	-0.02097106643751369	1.6990334352678689	0.10552641908668817	0.646052001473789	False
SteCoe_35588	G0511	G0511A	0.44250504240420796	G05	A	1.5633093986551057	2.0058144410593135	2.123578989916748	1.5698488402262487	-0.028518607109228256	1.016525211313954	0.5396780246878781	0.8363489305098405	False
SteCoe_35610	G0511	G0511A	1.6589333509850601	G05	A	1.5633093986551057	3.2222427496401655	3.4180857108589384	1.5698488402262487	-0.02949296294359102	1.5805578540152152	0.08719342484007454	0.646052001473789	False
SteCoe_35858	G0511	G0511A	2.01266720252887	G05	A	1.5633093986551057	3.5759766011839758	3.725823703832739	1.5698488402262487	-0.02052193930116254	1.09965822952697	0.4797796134523322	0.8363489305098405	False
SteCoe_35911	G0511	G0511A	2.19256719744691	G05	A	1.5633093986551057	3.7558765961020155	4.022448326041859	1.5698488402262487	-0.03427109726169303	0.9899593503886865	0.34388450228070183	0.8363489305098405	False
SteCoe_36062	G0511	G0511A	1.9041485714978799	G05	A	1.5633093986551057	3.4674579701529855	3.5554615208376887	1.5698488402262487	-0.012530906953667667	1.2194772415572326	0.5360997549245524	0.8363489305098405	False
SteCoe_3609	G0511	G0511A	0.8931190484748229	G05	A	1.5633093986551057	2.4564284471299285	2.7191840825505986	1.5698488402262487	-0.05076802676279346	1.0781356695829307	0.7661485608430496	0.8596745744128761	False
SteCoe_36309	G0511	G0511A	6.458019799263151	G05	A	1.5633093986551057	8.021329197918256	7.967257031409588	1.5698488402262487	0.0033819229375942794	1.6032062256742043	0.09716340862202283	0.646052001473789	False
SteCoe_36317	G0511	G0511A	0.8329471769908342	G05	A	1.5633093986551057	2.39625657564594	2.6204104277815587	1.5698488402262487	-0.04468182799106895	1.2923026601710552	0.8778243516322245	0.9049735583837366	False
SteCoe_36334	G0511	G0511A	1.11332525978501	G05	A	1.5633093986551057	2.6766346584401157	2.731003771749479	1.5698488402262487	-0.010054132503725274	1.103764565947033	0.518723828793923	0.8363489305098405	False
SteCoe_36404	G0511	G0511A	0.751260048470537	G05	A	1.5633093986551057	2.314569447125643	2.4376327681649688	1.5698488402262487	-0.02589606154455282	1.9833564784260325	0.593014643515934	0.8363489305098405	False
SteCoe_36449	G0511	G0511A	0.517484224354589	G05	A	1.5633093986551057	2.0807936230096944	2.2180876988849	1.5698488402262487	-0.031937163553679475	0.9127202628488115	0.24784784397441234	0.7795387343501635	False
SteCoe_3656	G0511	G0511A	2.63238274907501	G05	A	1.5633093986551057	4.1956921477301155	4.0783892080321085	1.5698488402262487	0.014177155705184725	0.73282821615141	0.2240772596416873	0.7435308659145636	False
SteCoe_3672	G0511	G0511A	1.02691443242695	G05	A	1.5633093986551057	2.5902238310820556	2.847014322908609	1.5698488402262487	-0.04722811187479103	1.0299363401418429	0.3099461745233072	0.8363489305098405	False
SteCoe_37085	G0511	G0511A	0.660930731850408	G05	A	1.5633093986551057	2.2242401305055135	2.3202582150399165	1.5698488402262487	-0.02112842325677619	1.2345954507630714	0.629305213331195	0.8390736177749267	False
SteCoe_37166	G0511	G0511A	1.7280228233966801	G05	A	1.5633093986551057	3.2913322220517855	3.5095474777431988	1.5698488402262487	-0.03208632784638014	0.9595724873495443	0.6068800749568917	0.8363489305098405	False
SteCoe_37266	G0511	G0511A	1.80089541436027	G05	A	1.5633093986551057	3.364204813015376	3.6823699648186983	1.5698488402262487	-0.045151745611804565	0.5381284137810921	0.20239854948086075	0.7014235405928154	False
SteCoe_37303	G0511	G0511A	1.4707523190606	G05	A	1.5633093986551057	3.034061717715706	3.162859098505659	1.5698488402262487	-0.020784093360174394	1.1714407755149165	0.34142881568989364	0.8363489305098405	False
SteCoe_37450	G0511	G0511A	1.18709302775766	G05	A	1.5633093986551057	2.7504024264127658	2.9558388686111985	1.5698488402262487	-0.036002060126265646	0.8279252916272121	0.6908752882769387	0.8596745744128761	False
SteCoe_3755	G0511	G0511A	0.9253019358008281	G05	A	1.5633093986551057	2.4886113344559337	2.8238281253210085	1.5698488402262487	-0.06310035030105543	0.8184666073077863	0.2997079796509149	0.8363489305098405	False
SteCoe_37701	G0511	G0511A	1.62497811417747	G05	A	1.5633093986551057	3.1882875128325754	3.5404538047398786	1.5698488402262487	-0.05233761788220374	1.2270315274674084	0.33579024332762836	0.8363489305098405	False
SteCoe_37925	G0511	G0511A	5.3723669410238095	G05	A	1.5633093986551057	6.935676339678915	6.6423382279476995	1.5698488402262487	0.02160390315316108	1.1194844616699147	0.050736409947063556	0.646052001473789	False
SteCoe_37998	G0511	G0511A	2.09981560356941	G05	A	1.5633093986551057	3.6631250022245156	3.8475089962004585	1.5698488402262487	-0.024549724299521094	0.8684415814884495	0.27392838057909186	0.8250854836719633	False
SteCoe_38127	G0511	G0511A	3.02015216916754	G05	A	1.5633093986551057	4.583461567822646	4.150377793338619	1.5698488402262487	0.04958687200155277	1.5314602856709318	0.07138920592064285	0.646052001473789	False
SteCoe_3846	G0511	G0511A	1.8193950958113798	G05	A	1.5633093986551057	3.3827044944664855	3.2874040205939385	1.5698488402262487	0.01428769466903997	1.4037973384015423	0.09282316310329172	0.646052001473789	False
SteCoe_3854	G0511	G0511A	4.34818182016559	G05	A	1.5633093986551057	5.911491218820696	5.898732834310839	1.5698488402262487	0.001080283020242425	1.5561230831468802	0.13657090221771653	0.646052001473789	False
SteCoe_38634	G0511	G0511A	1.09322489905641	G05	A	1.5633093986551057	2.6565342977115156	2.874665264742669	1.5698488402262487	-0.03943646664131007	1.499537492233256	0.8215800531531012	0.8819184850955207	False
SteCoe_3884	G0511	G0511A	2.4144913238672	G05	A	1.5633093986551057	3.9778007225223058	4.059305734928539	1.5698488402262487	-0.010141089064544266	1.9691528942101948	0.09484351907176086	0.646052001473789	False
SteCoe_38940	G0511	G0511A	2.0727730443925	G05	A	1.5633093986551057	3.6360824430476058	4.0663789458981086	1.5698488402262487	-0.05586480491392639	1.2773932102270136	0.41864346092196636	0.8363489305098405	False
SteCoe_3906	G0511	G0511A	5.18572118882211	G05	A	1.5633093986551057	6.749030587477216	6.728936842176458	1.5698488402262487	0.0014908587222542036	1.4506765685898757	0.12156551801535048	0.646052001473789	False
SteCoe_3944	G0511	G0511A	3.02553520658858	G05	A	1.5633093986551057	4.588844605243686	4.462954674019639	1.5698488402262487	0.013907724568357045	1.6239376339107843	0.1667137785551129	0.646052001473789	False
SteCoe_3949	G0511	G0511A	0.951532836495981	G05	A	1.5633093986551057	2.514842235151087	2.508860690428965	1.5698488402262487	0.0011906644980268653	1.514995492814721	0.156900356249067	0.646052001473789	False
SteCoe_3958	G0511	G0511A	0.411134518234285	G05	A	1.5633093986551057	1.9744439168893906	2.0762001469940916	1.5698488402262487	-0.02512100014217099	1.4239928068946404	0.11634674635373443	0.646052001473789	False
SteCoe_39650	G0511	G0511A	1.66645222763304	G05	A	1.5633093986551057	3.2297616262881457	3.422311841664329	1.5698488402262487	-0.028945894284515588	1.2739234690537682	0.8628396150365228	0.8951748333266224	False
SteCoe_39988	G0511	G0511A	3.53370097101187	G05	A	1.5633093986551057	5.097010369666975	5.3548251101004585	1.5698488402262487	-0.024666934428173748	1.0183927763314948	0.31766142436672634	0.8363489305098405	False
SteCoe_4049	G0511	G0511A	0.709307823089027	G05	A	1.5633093986551057	2.2726172217441327	2.6439245252747785	1.5698488402262487	-0.0755220483494895	1.072701087113912	0.3767924724095045	0.8363489305098405	False
SteCoe_40553	G0511	G0511A	1.5606591168585802	G05	A	1.5633093986551057	3.1239685155136856	2.906971604779559	1.5698488402262487	0.03598061105000253	1.6944124084505423	0.14515828354949492	0.646052001473789	False
SteCoe_4377	G0511	G0511A	0.7509887182093659	G05	A	1.5633093986551057	2.3142981168644714	2.3690484297354426	1.5698488402262487	-0.011690425281622532	0.8636201054160553	0.3726568016408101	0.8363489305098405	False
SteCoe_4399	G0511	G0511A	0.349938189541562	G05	A	1.5633093986551057	1.9132475881966675	2.0497092772683296	1.5698488402262487	-0.03443431097139894	1.1084900730210445	0.7073144424166637	0.8596745744128761	False
SteCoe_4473	G0511	G0511A	0.586032352249509	G05	A	1.5633093986551057	2.1493417509046147	2.352483976401192	1.5698488402262487	-0.045124409029078744	0.8414697683441487	0.663882168593872	0.8596745744128761	False
SteCoe_4477	G0511	G0511A	2.17563615653668	G05	A	1.5633093986551057	3.7389455551917856	4.209626807032069	1.5698488402262487	-0.059215822715187036	1.0545706961277943	0.3150478901053598	0.8363489305098405	False
SteCoe_4534	G0511	G0511A	0.609331432252175	G05	A	1.5633093986551057	2.1726408309072807	2.4268741451306286	1.5698488402262487	-0.05527393987144886	0.8834365937098048	0.535362049348112	0.8363489305098405	False
SteCoe_4676	G0511	G0511A	1.6103654756571901	G05	A	1.5633093986551057	3.1736748743122956	3.3016099874963887	1.5698488402262487	-0.019757449427230005	1.1716998395093592	0.558973540901962	0.8363489305098405	False
SteCoe_4866	G0511	G0511A	1.00729899438501	G05	A	1.5633093986551057	2.5706083930401156	2.9399483801178588	1.5698488402262487	-0.06702407801636401	0.5867482122745544	0.20341282677191647	0.7014235405928154	False
SteCoe_4950	G0511	G0511A	4.41575413362351	G05	A	1.5633093986551057	5.979063532278616	5.795031335195449	1.5698488402262487	0.015630262806150454	1.0108346657894662	0.36872951040806934	0.8363489305098405	False
SteCoe_4979	G0511	G0511A	1.7233795057297001	G05	A	1.5633093986551057	3.286688904384806	3.4520078220073085	1.5698488402262487	-0.02453277307688158	0.9957531387172132	0.34008345705580323	0.8363489305098405	False
SteCoe_5081	G0511	G0511A	0.9346695664832141	G05	A	1.5633093986551057	2.4979789651383197	2.8098884610239887	1.5698488402262487	-0.058763618388107626	1.3014894626910034	0.9070784507636261	0.9180955979388928	False
SteCoe_5112	G0511	G0511A	1.1382992435611101	G05	A	1.5633093986551057	2.7016086422162156	3.151214026051269	1.5698488402262487	-0.07681855564712384	0.7836532107508767	0.22758900871934917	0.7437549304553894	False
SteCoe_5217	G0511	G0511A	0.9315338097910909	G05	A	1.5633093986551057	2.4948432084461967	2.6769709788469487	1.5698488402262487	-0.035215451252720874	1.071880353920429	0.4958167677791807	0.8363489305098405	False
SteCoe_5307	G0511	G0511A	2.5950677557823996	G05	A	1.5633093986551057	4.158377154437505	4.243213989024369	1.5698488402262487	-0.010097710438204774	1.8410354638301718	0.1644441185304892	0.646052001473789	False
SteCoe_5341	G0511	G0511A	2.0763989529163402	G05	A	1.5633093986551057	3.639708351571446	3.241689929288299	1.5698488402262487	0.05783975960092513	1.27982725969347	0.08431780131611051	0.646052001473789	False
SteCoe_5392	G0511	G0511A	1.27785513862897	G05	A	1.5633093986551057	2.841164537284076	2.8784509087886887	1.5698488402262487	-0.006519034689686098	1.3149843064356632	0.12082510772174439	0.646052001473789	False
SteCoe_5466	G0511	G0511A	1.33649119913433	G05	A	1.5633093986551057	2.8998005977894357	3.0569247121810688	1.5698488402262487	-0.02637759947208496	1.2530945741094226	0.9663171624684334	0.9701979542855756	False
SteCoe_5511	G0511	G0511A	0.553980904351226	G05	A	1.5633093986551057	2.1172903030063317	2.410007377595986	1.5698488402262487	-0.06465602556770923	0.917695007125106	0.5583056276705193	0.8363489305098405	False
SteCoe_5581	G0511	G0511A	0.8374780010280279	G05	A	1.5633093986551057	2.4007873996831335	2.843764801787999	1.5698488402262487	-0.08446429458374105	0.8527762605885099	0.313098434355402	0.8363489305098405	False
SteCoe_5653	G0511	G0511A	1.60300861934227	G05	A	1.5633093986551057	3.1663180179973756	3.2829256629231187	1.5698488402262487	-0.018080824774960258	1.7870164422023767	0.1599724428477112	0.646052001473789	False
SteCoe_5662	G0511	G0511A	1.0701108403792299	G05	A	1.5633093986551057	2.6334202390343355	2.8228586759304286	1.5698488402262487	-0.03471934625198984	1.1185880930037087	0.604099291020425	0.8363489305098405	False
SteCoe_5668	G0511	G0511A	1.6663791906233898	G05	A	1.5633093986551057	3.2296885892784957	3.308256582726699	1.5698488402262487	-0.012017230395969568	1.757889156931684	0.6638030149740719	0.8596745744128761	False
SteCoe_5782	G0511	G0511A	3.1760313702925496	G05	A	1.5633093986551057	4.739340768947655	4.564746213242689	1.5698488402262487	0.0187653615060963	1.173267586698678	0.045719808609799406	0.646052001473789	False
SteCoe_579	G0511	G0511A	0.784414885387563	G05	A	1.5633093986551057	2.347724284042669	2.4953177927204537	1.5698488402262487	-0.03047537195390834	1.1065545134380173	0.5164748657577407	0.8363489305098405	False
SteCoe_5839	G0511	G0511A	1.24268593739052	G05	A	1.5633093986551057	2.8059953360456253	3.0044389661098885	1.5698488402262487	-0.034152977169132764	1.1422410153391438	0.9467783602798026	0.9544136696368978	False
SteCoe_584	G0511	G0511A	1.0559728336646899	G05	A	1.5633093986551057	2.6192822323197955	2.8170295047150287	1.5698488402262487	-0.03637526359058508	0.9816020122453979	0.38800990355004145	0.8363489305098405	False
SteCoe_5868	G0511	G0511A	0.9910288296292679	G05	A	1.5633093986551057	2.5543382282843736	2.367874725505101	1.5698488402262487	0.037882047064973015	1.6617916778185082	0.13354814495635686	0.646052001473789	False
SteCoe_5975	G0511	G0511A	0.861155412282242	G05	A	1.5633093986551057	2.424464810937348	2.4534177940248356	1.5698488402262487	-0.005935563733746764	1.1756220179784176	0.3487481177346777	0.8363489305098405	False
SteCoe_5983	G0511	G0511A	0.373214633353777	G05	A	1.5633093986551057	1.9365240320088826	2.1611840499419506	1.5698488402262487	-0.05482577417425794	0.6422136083872111	0.32206406711527075	0.8363489305098405	False
SteCoe_5990	G0511	G0511A	4.40078343734865	G05	A	1.5633093986551057	5.964092836003756	5.777085663250579	1.5698488402262487	0.015927461861264872	0.8084292979976186	0.7408021043237518	0.8596745744128761	False
SteCoe_6010	G0511	G0511A	2.26572957414028	G05	A	1.5633093986551057	3.8290389727953857	3.9193526847245987	1.5698488402262487	-0.011655801090225163	0.7726933416888168	0.5442931400283706	0.8363489305098405	False
SteCoe_6088	G0511	G0511A	2.24696838053145	G05	A	1.5633093986551057	3.810277779186556	4.179837695653489	1.5698488402262487	-0.04625213710998727	0.7585348644117783	0.21888858981703285	0.7394884791115975	False
SteCoe_6108	G0511	G0511A	2.0623402624227802	G05	A	1.5633093986551057	3.625649661077886	3.6546124904958486	1.5698488402262487	-0.0039782673775973785	1.3925449690300913	0.1021735441889416	0.646052001473789	False
SteCoe_6141	G0511	G0511A	0.5457694691944199	G05	A	1.5633093986551057	2.109078867849526	2.5086333284943256	1.5698488402262487	-0.08652649703053247	1.3262097604637813	0.8560748460944958	0.8951748333266224	False
SteCoe_6213	G0511	G0511A	1.67446126518204	G05	A	1.5633093986551057	3.2377706638371455	3.3352060795006886	1.5698488402262487	-0.014823636149679154	1.2718293953583362	0.6492049656178696	0.8508758255635639	False
SteCoe_6426	G0511	G0511A	1.25732601500227	G05	A	1.5633093986551057	2.8206354136573757	3.0545841832106086	1.5698488402262487	-0.0398195787742042	1.1542698395016735	0.60750673749504	0.8363489305098405	False
SteCoe_6441	G0511	G0511A	6.0225314123415	G05	A	1.5633093986551057	7.585840810996606	7.208176239670249	1.5698488402262487	0.025528196299417775	0.8772575099007386	0.0907915029627291	0.646052001473789	False
SteCoe_6467	G0511	G0511A	1.23810668473274	G05	A	1.5633093986551057	2.8014160833878456	3.0696168308010887	1.5698488402262487	-0.045682037783345356	0.6239016280853308	0.13713693558430734	0.646052001473789	False
SteCoe_6487	G0511	G0511A	1.56868151872739	G05	A	1.5633093986551057	3.1319909173824954	3.355823577640329	1.5698488402262487	-0.034500471681110555	1.5440576544318034	0.6257000318715397	0.8387399891039405	False
SteCoe_6527	G0511	G0511A	1.50986527907313	G05	A	1.5633093986551057	3.0731746777282356	3.1507170894682885	1.5698488402262487	-0.012458830365390652	1.6257872232325576	0.10420807630184067	0.646052001473789	False
SteCoe_6555	G0511	G0511A	0.710687347633601	G05	A	1.5633093986551057	2.2739967462887067	2.4787210100876877	1.5698488402262487	-0.04307519913723396	1.768547352374104	0.7626149950865695	0.8596745744128761	False
SteCoe_6642	G0511	G0511A	1.76182718108787	G05	A	1.5633093986551057	3.325136579742976	3.4684819096154884	1.5698488402262487	-0.02109999701882713	1.3211900756388255	0.430589189164246	0.8363489305098405	False
SteCoe_6672	G0511	G0511A	0.576891390037942	G05	A	1.5633093986551057	2.140200788693048	2.508694804980075	1.5698488402262487	-0.07926485094406635	0.5565967209317224	0.2417463934008987	0.7698929726143271	False
SteCoe_6696	G0511	G0511A	0.69185527477891	G05	A	1.5633093986551057	2.255164673434016	2.4332624266583176	1.5698488402262487	-0.03798667429867777	0.9172431267586116	0.7294859171227961	0.8596745744128761	False
SteCoe_6759	G0511	G0511A	0.377143110509666	G05	A	1.5633093986551057	1.9404525091647717	2.1717409867803017	1.5698488402262487	-0.05624455119721324	1.0110750561132844	0.5790335984100625	0.8363489305098405	False
SteCoe_6770	G0511	G0511A	2.0148918549075203	G05	A	1.5633093986551057	3.578201253562626	3.5111347606454686	1.5698488402262487	0.009460193843647142	1.6715233735408346	0.12221779904865451	0.646052001473789	False
SteCoe_6879	G0511	G0511A	0.792613512754602	G05	A	1.5633093986551057	2.3559229114097078	2.4259664816027584	1.5698488402262487	-0.014647676772993069	1.1556505162640378	0.40561107150507925	0.8363489305098405	False
SteCoe_6900	G0511	G0511A	0.449759196723174	G05	A	1.5633093986551057	2.0130685953782796	2.1457472704457228	1.5698488402262487	-0.03190299338755528	1.02377537411211	0.6500691307305628	0.8508758255635639	False
SteCoe_6904	G0511	G0511A	1.21560311206834	G05	A	1.5633093986551057	2.778912510723446	2.782554985161519	1.5698488402262487	-0.0006549484359601327	1.6992482468309968	0.15776434220753804	0.646052001473789	False
SteCoe_7033	G0511	G0511A	0.503208300450564	G05	A	1.5633093986551057	2.0665176991056695	2.2432348902564216	1.5698488402262487	-0.04100402226961918	1.1839301434039786	0.9697706684562589	0.971714096649558	False
SteCoe_7046	G0511	G0511A	1.31380951431512	G05	A	1.5633093986551057	2.877118912970226	2.9430820083580187	1.5698488402262487	-0.011333473926315785	1.9516071001961575	0.1552595994029435	0.646052001473789	False
SteCoe_7059	G0511	G0511A	1.0950287490316999	G05	A	1.5633093986551057	2.6583381476868055	2.7531967540588087	1.5698488402262487	-0.017528965089258566	0.8754111542869115	0.30307588020436405	0.8363489305098405	False
SteCoe_7066	G0511	G0511A	0.8854381805311771	G05	A	1.5633093986551057	2.448747579186283	2.623254577352939	1.5698488402262487	-0.034405939268315956	1.06828631120256	0.36453563506455106	0.8363489305098405	False
SteCoe_7230	G0511	G0511A	1.13787556350979	G05	A	1.5633093986551057	2.701184962164896	2.653493509088429	1.5698488402262487	0.008906501731616428	1.46232127426568	0.07208577241838177	0.646052001473789	False
SteCoe_7264	G0511	G0511A	5.37620847305394	G05	A	1.5633093986551057	6.939517871709046	6.912458043027309	1.5698488402262487	0.001953499547522999	1.4452235503747974	0.10746742780028226	0.646052001473789	False
SteCoe_7270	G0511	G0511A	0.543525727063122	G05	A	1.5633093986551057	2.1068351257182276	2.4789384402595998	1.5698488402262487	-0.08114297602961307	0.8432455261556945	0.291441549148751	0.8363489305098405	False
SteCoe_7274	G0511	G0511A	1.6937548186610498	G05	A	1.5633093986551057	3.2570642173161555	3.5244850611452385	1.5698488402262487	-0.03943359147716107	1.1603225073657877	0.7405910992727114	0.8596745744128761	False
SteCoe_7351	G0511	G0511A	0.5566124136856679	G05	A	1.5633093986551057	2.1199218123407735	2.5292682086100493	1.5698488402262487	-0.08804681985993744	1.0340790920293381	0.5289797939120368	0.8363489305098405	False
SteCoe_7353	G0511	G0511A	1.31281558388234	G05	A	1.5633093986551057	2.876124982537446	2.8722245103758985	1.5698488402262487	0.0006785377552906262	1.851166316463672	0.136526563299181	0.646052001473789	False
SteCoe_7367	G0511	G0511A	2.18571965758153	G05	A	1.5633093986551057	3.7490290562366355	3.918720287413179	1.5698488402262487	-0.022130513605935275	0.9716215710036837	0.2379870304027523	0.7677000980733945	False
SteCoe_7380	G0511	G0511A	0.9208698447314179	G05	A	1.5633093986551057	2.4841792433865235	2.5469731656011088	1.5698488402262487	-0.012481021664621094	1.068939559865891	0.8208746999017039	0.8819184850955207	False
SteCoe_7423	G0511	G0511A	3.815766603089	G05	A	1.5633093986551057	5.379076001744106	5.246658768183728	1.5698488402262487	0.012461936649796201	1.197660721767798	0.04441054220367262	0.646052001473789	False
SteCoe_7484	G0511	G0511A	1.3573970903237	G05	A	1.5633093986551057	2.920706488978806	2.977878258167749	1.5698488402262487	-0.00969245533288302	1.4224018286579532	0.11036506435592552	0.646052001473789	False
SteCoe_7614	G0511	G0511A	1.47742207415432	G05	A	1.5633093986551057	3.0407314728094255	3.3212184900443784	1.5698488402262487	-0.0440882149140849	1.1873949300663607	0.9022197899938902	0.9168900304815958	False
SteCoe_7634	G0511	G0511A	0.7203455482125759	G05	A	1.5633093986551057	2.2836549468676814	2.3685041607838886	1.5698488402262487	-0.018238674119432554	1.3425067358700356	0.8306994023562951	0.8819184850955207	False
SteCoe_7762	G0511	G0511A	1.25825710633907	G05	A	1.5633093986551057	2.8215665049941756	2.9997095793121584	1.5698488402262487	-0.03060206589380659	0.9851500836118371	0.5630304306628999	0.8363489305098405	False
SteCoe_7802	G0511	G0511A	1.4902917684110302	G05	A	1.5633093986551057	3.0536011670661356	3.206473606728639	1.5698488402262487	-0.02442022582580654	1.3711740781804551	0.7580040885276659	0.8596745744128761	False
SteCoe_7883	G0511	G0511A	1.5574468829090802	G05	A	1.5633093986551057	3.120756281564186	3.2281828473793186	1.5698488402262487	-0.016920396247838823	1.3726440120581371	0.45275926527224386	0.8363489305098405	False
SteCoe_7935	G0511	G0511A	0.374184320827475	G05	A	1.5633093986551057	1.9374937194825805	2.1902726515136357	1.5698488402262487	-0.06123867227738672	1.3115250117947796	0.5993646398895112	0.8363489305098405	False
SteCoe_7984	G0511	G0511A	0.545300118168292	G05	A	1.5633093986551057	2.108609516823398	2.596131718901369	1.5698488402262487	-0.10362359535866549	0.9428513508750571	0.5281360314381711	0.8363489305098405	False
SteCoe_8039	G0511	G0511A	1.97794548510382	G05	A	1.5633093986551057	3.541254883758926	3.8522209291405387	1.5698488402262487	-0.042059520210922643	1.0473884281992212	0.5628569520303055	0.8363489305098405	False
SteCoe_8188	G0511	G0511A	0.621515278211146	G05	A	1.5633093986551057	2.184824676866252	2.2986595737035227	1.5698488402262487	-0.025389828641152114	0.8203187906815287	0.6132421264103999	0.8363489305098405	False
SteCoe_8324	G0511	G0511A	3.47897867968215	G05	A	1.5633093986551057	5.042288078337256	5.024167257131489	1.5698488402262487	0.0018001193669353603	1.850579945431576	0.03682898930230141	0.646052001473789	False
SteCoe_8377	G0511	G0511A	1.8465768514919498	G05	A	1.5633093986551057	3.4098862501470553	3.386098342456189	1.5698488402262487	0.003500288643496522	1.8812733503405141	0.56313151147519	0.8363489305098405	False
SteCoe_8392	G0511	G0511A	1.1445854397104198	G05	A	1.5633093986551057	2.7078948383655255	2.9883050888174587	1.5698488402262487	-0.049227599809792515	1.2576282629111637	0.74669836270844	0.8596745744128761	False
SteCoe_8458	G0511	G0511A	2.4165165391853702	G05	A	1.5633093986551057	3.979825937840476	4.1084003453763085	1.5698488402262487	-0.015896489914312466	0.9708281458175233	0.2272103096073689	0.7437549304553894	False
SteCoe_8534	G0511	G0511A	1.6134287104837501	G05	A	1.5633093986551057	3.1767381091388556	3.4763029721568786	1.5698488402262487	-0.04502675684059962	1.3982207887434226	0.06859106208850614	0.646052001473789	False
SteCoe_8580	G0511	G0511A	3.2050915099752997	G05	A	1.5633093986551057	4.768400908630405	4.704544445073228	1.5698488402262487	0.006740930214720501	1.6090740899213662	0.09774940367576945	0.646052001473789	False
SteCoe_8610	G0511	G0511A	1.44136712308523	G05	A	1.5633093986551057	3.0046765217403357	3.2495192717097687	1.5698488402262487	-0.03914855851264713	0.9697486998964454	0.512896946168448	0.8363489305098405	False
SteCoe_8613	G0511	G0511A	0.968432727543086	G05	A	1.5633093986551057	2.531742126198192	2.5189098414641276	1.5698488402262487	0.0025407184688680242	1.3498622159664506	0.7870107399774514	0.8623447784050355	False
SteCoe_8778	G0511	G0511A	1.44544700626551	G05	A	1.5633093986551057	3.0087564049206157	3.045223568395339	1.5698488402262487	-0.006023667675720591	1.3054432239205347	0.4711053968633033	0.8363489305098405	False
SteCoe_8931	G0511	G0511A	1.22933534971129	G05	A	1.5633093986551057	2.7926447483663956	2.9741767612955687	1.5698488402262487	-0.031478694567714134	0.7425142586063361	0.365907854585898	0.8363489305098405	False
SteCoe_918	G0511	G0511A	1.20636727793959	G05	A	1.5633093986551057	2.7696766765946954	2.9659286704756784	1.5698488402262487	-0.03421643959189494	1.3856473623253072	0.5770551412508573	0.8363489305098405	False
SteCoe_922	G0511	G0511A	1.3440183528401202	G05	A	1.5633093986551057	2.9073277514952256	3.057802004142599	1.5698488402262487	-0.02522564618232411	1.3485823328413735	0.49280365239569923	0.8363489305098405	False
SteCoe_9223	G0511	G0511A	4.494281255023259	G05	A	1.5633093986551057	6.057590653678365	5.873870490728359	1.5698488402262487	0.01539796012629439	0.9274262360280481	0.04444299395267318	0.646052001473789	False
SteCoe_9233	G0511	G0511A	0.40349073554465203	G05	A	1.5633093986551057	1.9668001341997576	2.102994921482771	1.5698488402262487	-0.0334647778130372	1.205499380855613	0.5430688891206948	0.8363489305098405	False
SteCoe_9237	G0511	G0511A	2.2705740943096098	G05	A	1.5633093986551057	3.8338834929647154	4.330712810594918	1.5698488402262487	-0.060851669716185885	1.21750424492467	0.3377058484904887	0.8363489305098405	False
SteCoe_9254	G0511	G0511A	0.30256687044327196	G05	A	1.5633093986551057	1.8658762690983777	1.9407343747452996	1.5698488402262487	-0.01966529089808222	1.07368335076844	0.7614585981175361	0.8596745744128761	False
SteCoe_9379	G0511	G0511A	1.95897958953103	G05	A	1.5633093986551057	3.5222889881861357	3.6758373638835584	1.5698488402262487	-0.021331714419443693	1.4130211993595772	0.46082314284093473	0.8363489305098405	False
SteCoe_9385	G0511	G0511A	0.7480679522581519	G05	A	1.5633093986551057	2.311377350913258	2.4031844426894877	1.5698488402262487	-0.01947309120029018	1.358792856624361	0.6826838231947246	0.8596745744128761	False
SteCoe_9534	G0511	G0511A	0.9073316201219921	G05	A	1.5633093986551057	2.4706410187770977	2.696652477800849	1.5698488402262487	-0.043738846878627634	1.616046479262594	0.1751193849614242	0.6465674266367407	False
SteCoe_9592	G0511	G0511A	1.14056946141247	G05	A	1.5633093986551057	2.703878860067576	2.7715580386676386	1.5698488402262487	-0.012360507453879375	0.7971145617588256	0.7561939613334534	0.8596745744128761	False
SteCoe_9595	G0511	G0511A	1.25287672777192	G05	A	1.5633093986551057	2.8161861264270254	2.9927320263986683	1.5698488402262487	-0.030392216816786072	1.4774421111826792	0.7714975071886621	0.8596745744128761	False
SteCoe_9605	G0511	G0511A	0.964097223076734	G05	A	1.5633093986551057	2.5274066217318394	2.772476317554209	1.5698488402262487	-0.046240586561970935	1.064746146392837	0.5929210873157591	0.8363489305098405	False
SteCoe_9606	G0511	G0511A	1.3655145820917498	G05	A	1.5633093986551057	2.9288239807468557	3.3257994820372887	1.5698488402262487	-0.06346912866177971	0.6965660849722705	0.21148045113529354	0.7242481203263478	False
SteCoe_9978	G0511	G0511A	1.26298581631834	G05	A	1.5633093986551057	2.8262952149734457	3.069235668017329	1.5698488402262487	-0.041207561772730585	1.1432782101403425	0.5501798880238167	0.8363489305098405	False
